# Supplementary material for: 5′′-(4-Chloro­benzyl­idene)-1′-(4-chloro­phen­yl)-1′′-methyl-1′,2′,3′,5′,6′,7′,8′,8a’-octa­hydro­dispiro­[acenaphthyl­ene-1,3′-indolizine-2′,3′′-piperidine]-2,4′′(1H)-dione
Source: Acta Crystallogr Sect E Struct Rep Online. 2012 Nov 10;68(Pt 12):o3315–6. doi: 10.1107/S160053681204545X (PMC3588924; doi:10.1107/S160053681204545X)
Supplement: Supplementary file 1 [file e-68-o3315-sup1.cif]

##############################################################################
#                                                                            #
# This CIF contains the data in a paper accepted for publication in          #
# Acta Crystallographica Section E. It conforms to the requirements of       #
# Notes for Authors for Acta Crystallographica Section E, and has been       #
# peer reviewed under the auspices of the IUCr Commission on Journals.       #
#                                                                            #
# Full details of the Crystallographic Information File format               #
# are given in the paper "The Crystallographic Information File (CIF):       #
# a New Standard Archive File for Crystallography" by S. R. Hall, F. H.      #
# Allen and I. D. Brown [Acta Cryst. (1991), A47, 655-685].                  #
#                                                                            #
# The current version of the core CIF dictionary is obtainable from          #
# ftp://ftp.iucr.org/pub/cif_core.dic.                                       #
#                                                                            #
# Software is freely available for graphical display of the structure(s)     #
# in this CIF. For information consult the CIF software page                 #
# http://www.iucr.org/resources/cif/software.                                #
#                                                                            #
# This file may be used for bona fide research purposes within the           #
# scientific community so long as proper attribution is given to the journal # 
# article from which it was obtained.                                        #
#                                                                            #
##############################################################################
data_global
_audit_creation_method     'WinGX routine CIF_UPDATE'
_audit_conform_dict_name     cif_core.dic
_audit_conform_dict_version     2.3
_journal_date_recd_electronic     2012-11-02
_journal_date_accepted     2012-11-03
_journal_name_full     'Acta Crystallographica, Section E'
_journal_year     2012
_journal_volume     68
_journal_issue     12
_journal_page_first     o3315
_journal_page_last     o3316
_journal_paper_category     QO
_journal_paper_doi     10.1107/S160053681204545X
_journal_coeditor_code     TK5167
_publ_contact_author_name     'Dr.P.L. Nilantha Lakshman'
_publ_contact_author_address
;
Department of Food science and Technology
University of Ruhuna
Mapalana
Kamburupitiya (81100)
Sri Lanka
;
_publ_contact_author_email     'plakshmannilantha@ymail.com'
_publ_contact_author_fax     '+94-41-2292384'
_publ_contact_author_phone     '+94-41-2292200'
_publ_section_title
;\
5''-(4-Chlorobenzylidene)-1'-(4-chlorophenyl)-1''-methyl-1',2',3',5',6',7',\
8',8a'-octahydrodispiro[acenaphthylene-1,3'-indolizine-2',3''-piperidine]-2,\
4''(1<i>H</i>)-dione
;
loop_
    _publ_author_name
    _publ_author_footnote
    _publ_author_address
    'Suresh, J.' .
;
Department of Physics
The Madura College,
Madurai 625 011
India
;
    'Nagalakshmi, R. A.' .
;
Department of Physics
The Madura College,
Madurai 625 011
India
;
    'Kumar, R. Ranjith' .
;
Department of Organic Chemistry
School of Chemistry
Madurai Kamaraj University
Madurai 625 021
India
;
    'Sivakumar, S.' .
;
Department of Organic Chemistry
School of Chemistry
Madurai Kamaraj University
Madurai 625 021
India
;
    'Lakshman, P. L. Nilantha' .
;
Department of Food Science and Technology
University of Ruhuna
Mapalana
Kamburupitiya 81100
Sri Lanka
;
data_I
_audit_creation_method     SHELXL-97
_chemical_name_systematic
;
5''-(4-Chlorobenzylidene)-1'-(4-chlorophenyl)-1''-methyl-
1',2',3',5',6',7',8',8a'-octahydrodispiro[acenaphthylene-1,3'-indolizine-
2',3''-piperidine]-2,4''(1<i>H</i>)-dione
;
_chemical_name_common     ?
_chemical_formula_moiety     'C37 H32 Cl2 N2 O2'
_chemical_formula_sum     'C37 H32 Cl2 N2 O2'
_chemical_formula_iupac     'C37 H32 Cl2 N2 O2'
_chemical_formula_weight     607.55
_chemical_melting_point     ?
_symmetry_cell_setting     monoclinic
_symmetry_space_group_name_H-M     'P 21/n'
_symmetry_space_group_name_Hall     '-P 2yn'
loop_
    _symmetry_equiv_pos_as_xyz
    'x, y, z'
    '-x+1/2, y+1/2, -z+1/2'
    '-x, -y, -z'
    'x-1/2, -y-1/2, z-1/2'
_cell_length_a     14.1346(5)
_cell_length_b     15.2184(6)
_cell_length_c     14.5603(6)
_cell_angle_alpha     90.00
_cell_angle_beta     102.3370(10)
_cell_angle_gamma     90.00
_cell_volume     3059.7(2)
_cell_formula_units_Z     4
_cell_measurement_reflns_used     2000
_cell_measurement_theta_min     2
_cell_measurement_theta_max     31
_cell_measurement_temperature     293(2)
_exptl_crystal_description     block
_exptl_crystal_colour     yellow
_exptl_crystal_size_max     0.21
_exptl_crystal_size_mid     0.19
_exptl_crystal_size_min     0.18
_exptl_crystal_density_diffrn     1.319
_exptl_crystal_density_meas     ?
_exptl_crystal_density_method     'not measured'
_exptl_crystal_F_000     1272
_exptl_absorpt_coefficient_mu     0.249
_exptl_absorpt_correction_type     multi-scan
_exptl_absorpt_process_details     '(SADABS; Sheldrick, 1996)'
_exptl_absorpt_correction_T_min     0.967
_exptl_absorpt_correction_T_max     0.974
_exptl_special_details     ?
_diffrn_ambient_temperature     293(2)
_diffrn_radiation_type     MoK\a
_diffrn_radiation_wavelength     0.71073
_diffrn_radiation_source     'fine-focus sealed tube'
_diffrn_radiation_monochromator     graphite
_diffrn_measurement_device_type     'Bruker Kappa APEXII'
_diffrn_measurement_method     '\w and \f'
_diffrn_detector_area_resol_mean     0
_diffrn_reflns_number     32144
_diffrn_reflns_av_R_equivalents     0.0405
_diffrn_reflns_av_sigmaI/netI     0.0448
_diffrn_reflns_theta_min     1.99
_diffrn_reflns_theta_max     27.93
_diffrn_reflns_theta_full     27.93
_diffrn_measured_fraction_theta_max     0.998
_diffrn_measured_fraction_theta_full     0.998
_diffrn_reflns_limit_h_min     -18
_diffrn_reflns_limit_h_max     16
_diffrn_reflns_limit_k_min     -16
_diffrn_reflns_limit_k_max     20
_diffrn_reflns_limit_l_min     -19
_diffrn_reflns_limit_l_max     17
_diffrn_standards_number     0
_diffrn_standards_interval_count     0
_diffrn_standards_interval_time     0
_diffrn_standards_decay_%     0
_refine_special_details
;
Refinement of <i>F</i>^2^ against ALL reflections. The weighted <i>R</i>-factor
<i>wR</i> and goodness of fit <i>S</i> are based on <i>F</i>^2^, conventional
<i>R</i>-factors <i>R</i> are based on <i>F</i>, with <i>F</i> set to zero for
negative <i>F</i>^2^. The threshold expression of <i>F</i>^2^ >
\s(<i>F</i>^2^) is used only for calculating <i>R</i>-factors(gt) <i>etc</i>.
and is not relevant to the choice of reflections for refinement.
<i>R</i>-factors based on <i>F</i>^2^ are statistically about twice as large
as those based on <i>F</i>, and <i>R</i>- factors based on ALL data will be
even larger.
;
_reflns_number_total     7321
_reflns_number_gt     4492
_reflns_threshold_expression     I>2\s(I)
_refine_ls_structure_factor_coef     Fsqd
_refine_ls_matrix_type     full
_refine_ls_R_factor_all     0.0903
_refine_ls_R_factor_gt     0.0461
_refine_ls_wR_factor_gt     0.0959
_refine_ls_wR_factor_ref     0.1133
_refine_ls_goodness_of_fit_ref     1.014
_refine_ls_restrained_S_all     1.014
_refine_ls_number_reflns     7321
_refine_ls_number_parameters     389
_refine_ls_number_restraints     0
_refine_ls_hydrogen_treatment     constr
_refine_ls_weighting_scheme     calc
_refine_ls_weighting_details
         'calc w=1/[\s^2^(Fo^2^)+(0.0403P)^2^+0.7517P] where P=(Fo^2^+2Fc^2^)/3'
_atom_sites_solution_hydrogens     geom
_atom_sites_solution_primary     direct
_atom_sites_solution_secondary     difmap
_refine_ls_shift/su_max     0.000
_refine_ls_shift/su_mean     0.000
_refine_diff_density_max     0.233
_refine_diff_density_min     -0.384
_refine_ls_extinction_method     'SHELXL97 (Sheldrick, 2008)'
_refine_ls_extinction_coef     0.0023(4)
_refine_ls_extinction_expression
                                  'Fc^*^=kFc[1+0.001xFc^2^\l^3^/sin(2\q)]^-1/4^'
loop_
    _atom_type_symbol
    _atom_type_description
    _atom_type_scat_dispersion_real
    _atom_type_scat_dispersion_imag
    _atom_type_scat_source
    'C' 'C' 0.0033 0.0016
                         'International Tables Vol C Tables 4.2.6.8 and 6.1.1.4'
    'H' 'H' 0.0000 0.0000
                         'International Tables Vol C Tables 4.2.6.8 and 6.1.1.4'
    'N' 'N' 0.0061 0.0033
                         'International Tables Vol C Tables 4.2.6.8 and 6.1.1.4'
    'O' 'O' 0.0106 0.0060
                         'International Tables Vol C Tables 4.2.6.8 and 6.1.1.4'
    'Cl' 'Cl' 0.1484 0.1585
                         'International Tables Vol C Tables 4.2.6.8 and 6.1.1.4'
_computing_data_collection     'APEX2 (Bruker, 2004)'
_computing_cell_refinement     'SAINT (Bruker, 2004)'
_computing_data_reduction     'SAINT (Bruker, 2004)'
_computing_structure_solution     'SHELXS97 (Sheldrick, 2008)'
_computing_structure_refinement     'SHELXL97 (Sheldrick, 2008)'
_computing_molecular_graphics     'PLATON (Spek, 2009)'
_computing_publication_material     'SHELXL97 (Sheldrick, 2008)'
loop_
    _atom_site_type_symbol
    _atom_site_label
    _atom_site_fract_x
    _atom_site_fract_y
    _atom_site_fract_z
    _atom_site_U_iso_or_equiv
    _atom_site_adp_type
    _atom_site_calc_flag
    _atom_site_refinement_flags
    _atom_site_occupancy
    _atom_site_symmetry_multiplicity
    _atom_site_disorder_assembly
    _atom_site_disorder_group
    Cl Cl1 0.04645(4) 0.07200(4) 0.43166(3) 0.07029(19) Uani d . 1 1 . .
    Cl Cl2 0.71789(5) 0.05345(6) -0.16446(6) 0.1089(3) Uani d . 1 1 . .
    O O1 0.13905(9) 0.07134(8) -0.05296(10) 0.0538(4) Uani d . 1 1 . .
    N N1 -0.00938(10) 0.28748(10) -0.08843(9) 0.0402(4) Uani d . 1 1 . .
    O O2 0.13090(10) 0.42902(8) -0.00055(9) 0.0547(4) Uani d . 1 1 . .
    C C16 0.18467(12) 0.32304(11) -0.19504(12) 0.0380(4) Uani d . 1 1 . .
    C C7 0.03322(12) 0.19119(11) 0.03419(11) 0.0368(4) Uani d . 1 1 . .
    H H7 0.0063 0.1416 -0.0060 0.044 Uiso calc R 1 1 . .
    C C13 0.09576(12) 0.28443(11) -0.07824(11) 0.0356(4) Uani d . 1 1 . .
    N N2 0.28362(10) 0.29147(10) 0.05353(10) 0.0421(4) Uani d . 1 1 . .
    C C4 0.18149(13) 0.13902(12) -0.02618(11) 0.0383(4) Uani d . 1 1 . .
    C C6 0.34414(13) 0.21861(13) 0.03624(14) 0.0487(5) Uani d . 1 1 . .
    H H6A 0.3748 0.1921 0.0958 0.058 Uiso calc R 1 1 . .
    H H6B 0.3948 0.2407 0.0068 0.058 Uiso calc R 1 1 . .
    C C71 0.04004(12) 0.16261(11) 0.13512(11) 0.0371(4) Uani d . 1 1 . .
    C C51 0.32365(14) 0.09841(12) -0.08389(13) 0.0473(5) Uani d . 1 1 . .
    H H51 0.2793 0.0603 -0.1200 0.057 Uiso calc R 1 1 . .
    C C21 0.22039(13) 0.31929(13) -0.27798(13) 0.0463(5) Uani d . 1 1 . .
    C C3 0.12964(12) 0.21704(11) 0.00698(11) 0.0349(4) Uani d . 1 1 . .
    C C17 0.12068(12) 0.26047(11) -0.17163(11) 0.0363(4) Uani d . 1 1 . .
    C C14 0.14749(13) 0.37636(12) -0.05770(12) 0.0413(4) Uani d . 1 1 . .
    C C74 0.04679(13) 0.10710(13) 0.31784(12) 0.0453(5) Uani d . 1 1 . .
    C C8 -0.03173(12) 0.26980(12) 0.00271(12) 0.0411(4) Uani d . 1 1 . .
    H H8 -0.0113 0.3195 0.0451 0.049 Uiso calc R 1 1 . .
    C C15 0.20574(12) 0.39111(12) -0.12968(12) 0.0407(4) Uani d . 1 1 . .
    C C72 0.05102(14) 0.07488(12) 0.15926(13) 0.0458(5) Uani d . 1 1 . .
    H H72 0.0557 0.0337 0.1132 0.055 Uiso calc R 1 1 . .
    C C2 0.20079(12) 0.26003(12) 0.08805(12) 0.0406(4) Uani d . 1 1 . .
    H H2A 0.1698 0.3087 0.1130 0.049 Uiso calc R 1 1 . .
    H H2B 0.2216 0.2177 0.1381 0.049 Uiso calc R 1 1 . .
    C C5 0.28707(13) 0.14998(11) -0.02579(12) 0.0397(4) Uani d . 1 1 . .
    C C52 0.42240(14) 0.09202(12) -0.10001(14) 0.0476(5) Uani d . 1 1 . .
    C C19 0.12123(15) 0.19024(14) -0.31828(13) 0.0529(5) Uani d . 1 1 . .
    H H19 0.0987 0.1454 -0.3607 0.064 Uiso calc R 1 1 . .
    C C24 0.26740(14) 0.45710(13) -0.14340(15) 0.0506(5) Uani d . 1 1 . .
    H H24 0.2822 0.5033 -0.1010 0.061 Uiso calc R 1 1 . .
    C C76 0.03301(15) 0.22134(13) 0.20577(12) 0.0515(5) Uani d . 1 1 . .
    H H76 0.0262 0.2809 0.1915 0.062 Uiso calc R 1 1 . .
    C C20 0.18534(15) 0.24935(14) -0.33970(14) 0.0552(5) Uani d . 1 1 . .
    H H20 0.2064 0.2437 -0.3957 0.066 Uiso calc R 1 1 . .
    C C23 0.30756(14) 0.45261(15) -0.22372(17) 0.0592(6) Uani d . 1 1 . .
    H H23 0.3514 0.4958 -0.2325 0.071 Uiso calc R 1 1 . .
    C C12 -0.06134(14) 0.36225(14) -0.13800(14) 0.0563(5) Uani d . 1 1 . .
    H H12A -0.0443 0.3692 -0.1987 0.068 Uiso calc R 1 1 . .
    H H12B -0.0434 0.4156 -0.1020 0.068 Uiso calc R 1 1 . .
    C C18 0.08774(13) 0.19465(12) -0.23358(12) 0.0439(4) Uani d . 1 1 . .
    H H18 0.0440 0.1533 -0.2204 0.053 Uiso calc R 1 1 . .
    C C73 0.05515(14) 0.04700(13) 0.25014(13) 0.0502(5) Uani d . 1 1 . .
    H H73 0.0636 -0.0123 0.2653 0.060 Uiso calc R 1 1 . .
    C C75 0.03572(15) 0.19436(13) 0.29690(13) 0.0531(5) Uani d . 1 1 . .
    H H75 0.0301 0.2350 0.3431 0.064 Uiso calc R 1 1 . .
    C C55 0.60436(16) 0.06903(14) -0.13949(18) 0.0621(6) Uani d . 1 1 . .
    C C54 0.52339(17) 0.05391(14) -0.20863(17) 0.0667(6) Uani d . 1 1 . .
    H H54 0.5292 0.0367 -0.2684 0.080 Uiso calc R 1 1 . .
    C C9 -0.13872(14) 0.25407(15) -0.00761(15) 0.0601(6) Uani d . 1 1 . .
    H H9A -0.1533 0.2466 0.0541 0.072 Uiso calc R 1 1 . .
    H H9B -0.1569 0.2005 -0.0431 0.072 Uiso calc R 1 1 . .
    C C22 0.28499(14) 0.38774(15) -0.28913(15) 0.0565(6) Uani d . 1 1 . .
    H H22 0.3123 0.3884 -0.3418 0.068 Uiso calc R 1 1 . .
    C C1 0.33930(15) 0.35679(14) 0.11492(15) 0.0615(6) Uani d . 1 1 . .
    H H1A 0.3930 0.3756 0.0891 0.092 Uiso calc R 1 1 . .
    H H1B 0.3629 0.3317 0.1760 0.092 Uiso calc R 1 1 . .
    H H1C 0.2988 0.4063 0.1203 0.092 Uiso calc R 1 1 . .
    C C53 0.43343(16) 0.06461(14) -0.18817(16) 0.0615(6) Uani d . 1 1 . .
    H H53 0.3785 0.0532 -0.2346 0.074 Uiso calc R 1 1 . .
    C C57 0.50604(15) 0.10706(13) -0.03210(14) 0.0534(5) Uani d . 1 1 . .
    H H57 0.5010 0.1252 0.0277 0.064 Uiso calc R 1 1 . .
    C C10 -0.19697(16) 0.33041(18) -0.05758(16) 0.0737(7) Uani d . 1 1 . .
    H H10A -0.1842 0.3828 -0.0190 0.088 Uiso calc R 1 1 . .
    H H10B -0.2656 0.3173 -0.0675 0.088 Uiso calc R 1 1 . .
    C C56 0.59666(15) 0.09545(14) -0.05184(16) 0.0586(5) Uani d . 1 1 . .
    H H56 0.6521 0.1056 -0.0056 0.070 Uiso calc R 1 1 . .
    C C11 -0.16993(15) 0.34676(18) -0.15152(15) 0.0703(7) Uani d . 1 1 . .
    H H11A -0.2047 0.3977 -0.1814 0.084 Uiso calc R 1 1 . .
    H H11B -0.1885 0.2965 -0.1923 0.084 Uiso calc R 1 1 . .
loop_
    _atom_site_aniso_label
    _atom_site_aniso_U_11
    _atom_site_aniso_U_22
    _atom_site_aniso_U_33
    _atom_site_aniso_U_12
    _atom_site_aniso_U_13
    _atom_site_aniso_U_23
    Cl1 0.0784(4) 0.0908(4) 0.0412(3) -0.0074(3) 0.0117(3) 0.0230(3)
    Cl2 0.0596(4) 0.1353(7) 0.1435(7) -0.0031(4) 0.0477(4) -0.0432(6)
    O1 0.0486(8) 0.0433(8) 0.0701(9) -0.0097(7) 0.0140(7) -0.0120(7)
    N1 0.0354(8) 0.0510(9) 0.0346(7) 0.0028(7) 0.0082(6) 0.0081(7)
    O2 0.0640(9) 0.0452(8) 0.0559(8) -0.0004(7) 0.0152(7) -0.0112(7)
    C16 0.0324(9) 0.0422(10) 0.0396(9) 0.0029(8) 0.0079(7) 0.0080(8)
    C7 0.0370(9) 0.0413(10) 0.0322(8) -0.0053(8) 0.0074(7) -0.0008(7)
    C13 0.0367(9) 0.0390(10) 0.0316(8) -0.0041(8) 0.0081(7) 0.0004(7)
    N2 0.0378(8) 0.0436(9) 0.0435(8) -0.0079(7) 0.0058(7) -0.0082(7)
    C4 0.0404(10) 0.0388(10) 0.0343(9) -0.0014(9) 0.0048(8) 0.0023(8)
    C6 0.0378(10) 0.0545(12) 0.0521(11) -0.0036(9) 0.0061(8) -0.0059(10)
    C71 0.0362(9) 0.0411(10) 0.0346(9) -0.0059(8) 0.0086(7) 0.0028(8)
    C51 0.0434(11) 0.0448(11) 0.0533(11) -0.0020(9) 0.0091(9) -0.0037(9)
    C21 0.0392(10) 0.0571(12) 0.0450(10) 0.0081(9) 0.0148(8) 0.0119(9)
    C3 0.0358(9) 0.0383(9) 0.0300(8) -0.0033(8) 0.0060(7) 0.0007(7)
    C17 0.0356(9) 0.0415(10) 0.0316(8) -0.0004(8) 0.0068(7) 0.0029(8)
    C14 0.0420(10) 0.0400(10) 0.0402(9) 0.0005(9) 0.0052(8) 0.0009(8)
    C74 0.0402(10) 0.0591(12) 0.0360(9) -0.0073(9) 0.0066(8) 0.0123(9)
    C8 0.0396(10) 0.0507(11) 0.0339(9) 0.0000(9) 0.0101(8) 0.0047(8)
    C15 0.0363(10) 0.0388(10) 0.0458(10) -0.0006(8) 0.0060(8) 0.0079(8)
    C72 0.0511(11) 0.0423(11) 0.0446(10) 0.0017(9) 0.0116(9) 0.0008(9)
    C2 0.0392(10) 0.0473(11) 0.0341(9) -0.0033(9) 0.0051(7) -0.0004(8)
    C5 0.0371(10) 0.0389(10) 0.0419(9) -0.0004(8) 0.0055(8) 0.0015(8)
    C52 0.0468(11) 0.0393(10) 0.0583(12) 0.0012(9) 0.0149(9) -0.0043(9)
    C19 0.0588(13) 0.0590(13) 0.0412(10) 0.0016(11) 0.0111(9) -0.0087(9)
    C24 0.0432(11) 0.0438(11) 0.0622(12) -0.0055(9) 0.0053(10) 0.0086(10)
    C76 0.0779(15) 0.0398(11) 0.0392(10) -0.0039(10) 0.0176(10) 0.0036(8)
    C20 0.0577(13) 0.0709(14) 0.0423(11) 0.0082(11) 0.0229(10) -0.0013(10)
    C23 0.0380(11) 0.0579(13) 0.0840(16) -0.0038(10) 0.0184(11) 0.0239(12)
    C12 0.0519(12) 0.0691(14) 0.0478(11) 0.0115(11) 0.0100(9) 0.0183(10)
    C18 0.0462(11) 0.0493(11) 0.0358(9) -0.0052(9) 0.0080(8) -0.0011(8)
    C73 0.0538(12) 0.0428(11) 0.0526(11) 0.0027(10) 0.0079(9) 0.0149(9)
    C75 0.0709(14) 0.0540(12) 0.0365(10) -0.0066(11) 0.0159(10) -0.0019(9)
    C55 0.0493(13) 0.0520(13) 0.0901(17) 0.0005(11) 0.0260(12) -0.0113(12)
    C54 0.0667(15) 0.0624(14) 0.0772(15) -0.0058(12) 0.0289(13) -0.0253(12)
    C9 0.0394(11) 0.0851(16) 0.0581(12) 0.0032(11) 0.0157(9) 0.0171(12)
    C22 0.0424(11) 0.0698(14) 0.0638(13) 0.0049(11) 0.0259(10) 0.0193(12)
    C1 0.0508(12) 0.0633(14) 0.0671(13) -0.0151(11) 0.0050(10) -0.0207(11)
    C53 0.0512(13) 0.0642(14) 0.0698(14) -0.0068(11) 0.0146(11) -0.0224(11)
    C57 0.0506(12) 0.0555(13) 0.0539(12) 0.0084(10) 0.0104(10) 0.0011(10)
    C10 0.0420(12) 0.109(2) 0.0717(15) 0.0186(13) 0.0155(11) 0.0181(14)
    C56 0.0438(12) 0.0599(13) 0.0708(14) 0.0061(10) 0.0093(10) -0.0020(11)
    C11 0.0470(13) 0.0984(18) 0.0625(13) 0.0161(13) 0.0048(10) 0.0231(13)
_geom_special_details
;
All e.s.d.'s (except the e.s.d. in the dihedral angle between two l.s. planes)
are estimated using the full covariance matrix. The cell e.s.d.'s are taken
into account individually in the estimation of e.s.d.'s in distances, angles
and torsion angles; correlations between e.s.d.'s in cell parameters are only
used when they are defined by crystal symmetry. An approximate (isotropic)
treatment of cell e.s.d.'s is used for estimating e.s.d.'s involving l.s.
planes.
;
loop_
    _geom_bond_atom_site_label_1
    _geom_bond_atom_site_label_2
    _geom_bond_site_symmetry_2
    _geom_bond_distance
    _geom_bond_publ_flag
    Cl1 C74 . 1.7422(17) ?
    Cl2 C55 . 1.736(2) ?
    O1 C4 . 1.214(2) ?
    N1 C8 . 1.454(2) ?
    N1 C12 . 1.459(2) ?
    N1 C13 . 1.462(2) ?
    O2 C14 . 1.214(2) ?
    C16 C15 . 1.395(2) ?
    C16 C17 . 1.405(2) ?
    C16 C21 . 1.406(2) ?
    C7 C71 . 1.516(2) ?
    C7 C8 . 1.518(2) ?
    C7 C3 . 1.549(2) ?
    C7 H7 . 0.9800 ?
    C13 C17 . 1.520(2) ?
    C13 C14 . 1.577(2) ?
    C13 C3 . 1.602(2) ?
    N2 C2 . 1.450(2) ?
    N2 C1 . 1.451(2) ?
    N2 C6 . 1.455(2) ?
    C4 C5 . 1.500(2) ?
    C4 C3 . 1.527(2) ?
    C6 C5 . 1.499(2) ?
    C6 H6A . 0.9700 ?
    C6 H6B . 0.9700 ?
    C71 C72 . 1.381(2) ?
    C71 C76 . 1.382(2) ?
    C51 C5 . 1.336(2) ?
    C51 C52 . 1.467(3) ?
    C51 H51 . 0.9300 ?
    C21 C20 . 1.413(3) ?
    C21 C22 . 1.417(3) ?
    C3 C2 . 1.525(2) ?
    C17 C18 . 1.362(2) ?
    C14 C15 . 1.482(2) ?
    C74 C75 . 1.364(3) ?
    C74 C73 . 1.368(3) ?
    C8 C9 . 1.507(3) ?
    C8 H8 . 0.9800 ?
    C15 C24 . 1.372(2) ?
    C72 C73 . 1.379(2) ?
    C72 H72 . 0.9300 ?
    C2 H2A . 0.9700 ?
    C2 H2B . 0.9700 ?
    C52 C57 . 1.389(3) ?
    C52 C53 . 1.390(3) ?
    C19 C20 . 1.360(3) ?
    C19 C18 . 1.414(2) ?
    C19 H19 . 0.9300 ?
    C24 C23 . 1.407(3) ?
    C24 H24 . 0.9300 ?
    C76 C75 . 1.382(2) ?
    C76 H76 . 0.9300 ?
    C20 H20 . 0.9300 ?
    C23 C22 . 1.361(3) ?
    C23 H23 . 0.9300 ?
    C12 C11 . 1.524(3) ?
    C12 H12A . 0.9700 ?
    C12 H12B . 0.9700 ?
    C18 H18 . 0.9300 ?
    C73 H73 . 0.9300 ?
    C75 H75 . 0.9300 ?
    C55 C56 . 1.364(3) ?
    C55 C54 . 1.373(3) ?
    C54 C53 . 1.376(3) ?
    C54 H54 . 0.9300 ?
    C9 C10 . 1.517(3) ?
    C9 H9A . 0.9700 ?
    C9 H9B . 0.9700 ?
    C22 H22 . 0.9300 ?
    C1 H1A . 0.9600 ?
    C1 H1B . 0.9600 ?
    C1 H1C . 0.9600 ?
    C53 H53 . 0.9300 ?
    C57 C56 . 1.383(3) ?
    C57 H57 . 0.9300 ?
    C10 C11 . 1.517(3) ?
    C10 H10A . 0.9700 ?
    C10 H10B . 0.9700 ?
    C56 H56 . 0.9300 ?
    C11 H11A . 0.9700 ?
    C11 H11B . 0.9700 ?
loop_
    _geom_angle_atom_site_label_1
    _geom_angle_atom_site_label_2
    _geom_angle_atom_site_label_3
    _geom_angle_site_symmetry_1
    _geom_angle_site_symmetry_3
    _geom_angle
    _geom_angle_publ_flag
    C8 N1 C12 . . 114.29(14) ?
    C8 N1 C13 . . 108.41(13) ?
    C12 N1 C13 . . 117.92(14) ?
    C15 C16 C17 . . 113.11(15) ?
    C15 C16 C21 . . 123.54(16) ?
    C17 C16 C21 . . 123.29(17) ?
    C71 C7 C8 . . 115.34(14) ?
    C71 C7 C3 . . 116.33(13) ?
    C8 C7 C3 . . 103.35(13) ?
    C71 C7 H7 . . 107.1 ?
    C8 C7 H7 . . 107.1 ?
    C3 C7 H7 . . 107.1 ?
    N1 C13 C17 . . 109.97(13) ?
    N1 C13 C14 . . 114.26(14) ?
    C17 C13 C14 . . 101.29(13) ?
    N1 C13 C3 . . 103.18(12) ?
    C17 C13 C3 . . 116.83(13) ?
    C14 C13 C3 . . 111.79(13) ?
    C2 N2 C1 . . 112.59(14) ?
    C2 N2 C6 . . 110.89(14) ?
    C1 N2 C6 . . 111.54(15) ?
    O1 C4 C5 . . 121.23(16) ?
    O1 C4 C3 . . 121.60(16) ?
    C5 C4 C3 . . 117.17(15) ?
    N2 C6 C5 . . 112.01(15) ?
    N2 C6 H6A . . 109.2 ?
    C5 C6 H6A . . 109.2 ?
    N2 C6 H6B . . 109.2 ?
    C5 C6 H6B . . 109.2 ?
    H6A C6 H6B . . 107.9 ?
    C72 C71 C76 . . 117.25(16) ?
    C72 C71 C7 . . 120.31(16) ?
    C76 C71 C7 . . 122.42(16) ?
    C5 C51 C52 . . 130.55(18) ?
    C5 C51 H51 . . 114.7 ?
    C52 C51 H51 . . 114.7 ?
    C16 C21 C20 . . 115.82(17) ?
    C16 C21 C22 . . 115.27(18) ?
    C20 C21 C22 . . 128.90(18) ?
    C2 C3 C4 . . 107.26(14) ?
    C2 C3 C7 . . 112.44(13) ?
    C4 C3 C7 . . 113.04(14) ?
    C2 C3 C13 . . 111.31(13) ?
    C4 C3 C13 . . 109.70(13) ?
    C7 C3 C13 . . 103.12(13) ?
    C18 C17 C16 . . 119.00(16) ?
    C18 C17 C13 . . 131.08(15) ?
    C16 C17 C13 . . 109.81(14) ?
    O2 C14 C15 . . 127.07(17) ?
    O2 C14 C13 . . 124.48(16) ?
    C15 C14 C13 . . 107.78(14) ?
    C75 C74 C73 . . 120.88(16) ?
    C75 C74 Cl1 . . 119.19(15) ?
    C73 C74 Cl1 . . 119.90(15) ?
    N1 C8 C9 . . 110.34(15) ?
    N1 C8 C7 . . 100.73(13) ?
    C9 C8 C7 . . 115.74(16) ?
    N1 C8 H8 . . 109.9 ?
    C9 C8 H8 . . 109.9 ?
    C7 C8 H8 . . 109.9 ?
    C24 C15 C16 . . 119.59(17) ?
    C24 C15 C14 . . 132.85(18) ?
    C16 C15 C14 . . 107.46(15) ?
    C73 C72 C71 . . 121.41(17) ?
    C73 C72 H72 . . 119.3 ?
    C71 C72 H72 . . 119.3 ?
    N2 C2 C3 . . 108.72(13) ?
    N2 C2 H2A . . 109.9 ?
    C3 C2 H2A . . 109.9 ?
    N2 C2 H2B . . 109.9 ?
    C3 C2 H2B . . 109.9 ?
    H2A C2 H2B . . 108.3 ?
    C51 C5 C6 . . 124.03(17) ?
    C51 C5 C4 . . 116.83(16) ?
    C6 C5 C4 . . 119.11(15) ?
    C57 C52 C53 . . 117.44(18) ?
    C57 C52 C51 . . 124.71(18) ?
    C53 C52 C51 . . 117.77(18) ?
    C20 C19 C18 . . 122.18(19) ?
    C20 C19 H19 . . 118.9 ?
    C18 C19 H19 . . 118.9 ?
    C15 C24 C23 . . 117.86(19) ?
    C15 C24 H24 . . 121.1 ?
    C23 C24 H24 . . 121.1 ?
    C75 C76 C71 . . 122.07(18) ?
    C75 C76 H76 . . 119.0 ?
    C71 C76 H76 . . 119.0 ?
    C19 C20 C21 . . 120.86(17) ?
    C19 C20 H20 . . 119.6 ?
    C21 C20 H20 . . 119.6 ?
    C22 C23 C24 . . 122.75(18) ?
    C22 C23 H23 . . 118.6 ?
    C24 C23 H23 . . 118.6 ?
    N1 C12 C11 . . 109.27(17) ?
    N1 C12 H12A . . 109.8 ?
    C11 C12 H12A . . 109.8 ?
    N1 C12 H12B . . 109.8 ?
    C11 C12 H12B . . 109.8 ?
    H12A C12 H12B . . 108.3 ?
    C17 C18 C19 . . 118.81(17) ?
    C17 C18 H18 . . 120.6 ?
    C19 C18 H18 . . 120.6 ?
    C74 C73 C72 . . 119.55(17) ?
    C74 C73 H73 . . 120.2 ?
    C72 C73 H73 . . 120.2 ?
    C74 C75 C76 . . 118.84(18) ?
    C74 C75 H75 . . 120.6 ?
    C76 C75 H75 . . 120.6 ?
    C56 C55 C54 . . 121.0(2) ?
    C56 C55 Cl2 . . 119.89(18) ?
    C54 C55 Cl2 . . 119.13(18) ?
    C55 C54 C53 . . 119.1(2) ?
    C55 C54 H54 . . 120.5 ?
    C53 C54 H54 . . 120.5 ?
    C8 C9 C10 . . 110.89(17) ?
    C8 C9 H9A . . 109.5 ?
    C10 C9 H9A . . 109.5 ?
    C8 C9 H9B . . 109.5 ?
    C10 C9 H9B . . 109.5 ?
    H9A C9 H9B . . 108.0 ?
    C23 C22 C21 . . 120.88(19) ?
    C23 C22 H22 . . 119.6 ?
    C21 C22 H22 . . 119.6 ?
    N2 C1 H1A . . 109.5 ?
    N2 C1 H1B . . 109.5 ?
    H1A C1 H1B . . 109.5 ?
    N2 C1 H1C . . 109.5 ?
    H1A C1 H1C . . 109.5 ?
    H1B C1 H1C . . 109.5 ?
    C54 C53 C52 . . 121.8(2) ?
    C54 C53 H53 . . 119.1 ?
    C52 C53 H53 . . 119.1 ?
    C56 C57 C52 . . 121.09(19) ?
    C56 C57 H57 . . 119.5 ?
    C52 C57 H57 . . 119.5 ?
    C9 C10 C11 . . 110.04(18) ?
    C9 C10 H10A . . 109.7 ?
    C11 C10 H10A . . 109.7 ?
    C9 C10 H10B . . 109.7 ?
    C11 C10 H10B . . 109.7 ?
    H10A C10 H10B . . 108.2 ?
    C55 C56 C57 . . 119.6(2) ?
    C55 C56 H56 . . 120.2 ?
    C57 C56 H56 . . 120.2 ?
    C10 C11 C12 . . 110.47(18) ?
    C10 C11 H11A . . 109.6 ?
    C12 C11 H11A . . 109.6 ?
    C10 C11 H11B . . 109.6 ?
    C12 C11 H11B . . 109.6 ?
    H11A C11 H11B . . 108.1 ?
loop_
    _geom_torsion_atom_site_label_1
    _geom_torsion_atom_site_label_2
    _geom_torsion_atom_site_label_3
    _geom_torsion_atom_site_label_4
    _geom_torsion_site_symmetry_1
    _geom_torsion_site_symmetry_2
    _geom_torsion_site_symmetry_3
    _geom_torsion_site_symmetry_4
    _geom_torsion
    _geom_torsion_publ_flag
    C8 N1 C13 C17 . . . . 154.02(14) ?
    C12 N1 C13 C17 . . . . -74.14(19) ?
    C8 N1 C13 C14 . . . . -92.89(16) ?
    C12 N1 C13 C14 . . . . 39.0(2) ?
    C8 N1 C13 C3 . . . . 28.69(17) ?
    C12 N1 C13 C3 . . . . 160.53(15) ?
    C2 N2 C6 C5 . . . . 52.69(19) ?
    C1 N2 C6 C5 . . . . 179.04(16) ?
    C8 C7 C71 C72 . . . . 146.51(17) ?
    C3 C7 C71 C72 . . . . -92.2(2) ?
    C8 C7 C71 C76 . . . . -31.7(2) ?
    C3 C7 C71 C76 . . . . 89.6(2) ?
    C15 C16 C21 C20 . . . . -175.04(17) ?
    C17 C16 C21 C20 . . . . 2.1(3) ?
    C15 C16 C21 C22 . . . . 3.5(3) ?
    C17 C16 C21 C22 . . . . -179.40(16) ?
    O1 C4 C3 C2 . . . . 143.79(16) ?
    C5 C4 C3 C2 . . . . -37.17(19) ?
    O1 C4 C3 C7 . . . . 19.3(2) ?
    C5 C4 C3 C7 . . . . -161.68(14) ?
    O1 C4 C3 C13 . . . . -95.18(18) ?
    C5 C4 C3 C13 . . . . 83.86(17) ?
    C71 C7 C3 C2 . . . . -33.4(2) ?
    C8 C7 C3 C2 . . . . 94.06(16) ?
    C71 C7 C3 C4 . . . . 88.23(18) ?
    C8 C7 C3 C4 . . . . -144.31(14) ?
    C71 C7 C3 C13 . . . . -153.41(14) ?
    C8 C7 C3 C13 . . . . -25.94(16) ?
    N1 C13 C3 C2 . . . . -121.20(14) ?
    C17 C13 C3 C2 . . . . 118.03(16) ?
    C14 C13 C3 C2 . . . . 2.04(19) ?
    N1 C13 C3 C4 . . . . 120.25(14) ?
    C17 C13 C3 C4 . . . . -0.5(2) ?
    C14 C13 C3 C4 . . . . -116.51(15) ?
    N1 C13 C3 C7 . . . . -0.43(16) ?
    C17 C13 C3 C7 . . . . -121.19(15) ?
    C14 C13 C3 C7 . . . . 122.81(14) ?
    C15 C16 C17 C18 . . . . 174.47(16) ?
    C21 C16 C17 C18 . . . . -2.9(3) ?
    C15 C16 C17 C13 . . . . -2.0(2) ?
    C21 C16 C17 C13 . . . . -179.45(15) ?
    N1 C13 C17 C18 . . . . -49.0(2) ?
    C14 C13 C17 C18 . . . . -170.25(18) ?
    C3 C13 C17 C18 . . . . 68.1(2) ?
    N1 C13 C17 C16 . . . . 126.93(15) ?
    C14 C13 C17 C16 . . . . 5.71(17) ?
    C3 C13 C17 C16 . . . . -115.96(16) ?
    N1 C13 C14 O2 . . . . 45.7(2) ?
    C17 C13 C14 O2 . . . . 163.85(17) ?
    C3 C13 C14 O2 . . . . -71.0(2) ?
    N1 C13 C14 C15 . . . . -125.51(15) ?
    C17 C13 C14 C15 . . . . -7.35(17) ?
    C3 C13 C14 C15 . . . . 117.78(15) ?
    C12 N1 C8 C9 . . . . 57.7(2) ?
    C13 N1 C8 C9 . . . . -168.56(15) ?
    C12 N1 C8 C7 . . . . -179.52(15) ?
    C13 N1 C8 C7 . . . . -45.76(17) ?
    C71 C7 C8 N1 . . . . 171.17(14) ?
    C3 C7 C8 N1 . . . . 43.08(16) ?
    C71 C7 C8 C9 . . . . -69.9(2) ?
    C3 C7 C8 C9 . . . . 162.04(15) ?
    C17 C16 C15 C24 . . . . 179.99(16) ?
    C21 C16 C15 C24 . . . . -2.6(3) ?
    C17 C16 C15 C14 . . . . -3.0(2) ?
    C21 C16 C15 C14 . . . . 174.40(16) ?
    O2 C14 C15 C24 . . . . 12.2(3) ?
    C13 C14 C15 C24 . . . . -176.95(19) ?
    O2 C14 C15 C16 . . . . -164.31(18) ?
    C13 C14 C15 C16 . . . . 6.59(18) ?
    C76 C71 C72 C73 . . . . -0.2(3) ?
    C7 C71 C72 C73 . . . . -178.48(16) ?
    C1 N2 C2 C3 . . . . 161.35(16) ?
    C6 N2 C2 C3 . . . . -72.88(18) ?
    C4 C3 C2 N2 . . . . 61.91(17) ?
    C7 C3 C2 N2 . . . . -173.22(14) ?
    C13 C3 C2 N2 . . . . -58.09(18) ?
    C52 C51 C5 C6 . . . . 2.4(3) ?
    C52 C51 C5 C4 . . . . -179.48(18) ?
    N2 C6 C5 C51 . . . . 150.50(18) ?
    N2 C6 C5 C4 . . . . -27.6(2) ?
    O1 C4 C5 C51 . . . . 22.6(2) ?
    C3 C4 C5 C51 . . . . -156.42(16) ?
    O1 C4 C5 C6 . . . . -159.19(17) ?
    C3 C4 C5 C6 . . . . 21.8(2) ?
    C5 C51 C52 C57 . . . . 31.6(3) ?
    C5 C51 C52 C53 . . . . -151.9(2) ?
    C16 C15 C24 C23 . . . . -0.4(3) ?
    C14 C15 C24 C23 . . . . -176.51(19) ?
    C72 C71 C76 C75 . . . . -0.7(3) ?
    C7 C71 C76 C75 . . . . 177.56(18) ?
    C18 C19 C20 C21 . . . . -1.0(3) ?
    C16 C21 C20 C19 . . . . -0.1(3) ?
    C22 C21 C20 C19 . . . . -178.4(2) ?
    C15 C24 C23 C22 . . . . 2.4(3) ?
    C8 N1 C12 C11 . . . . -58.0(2) ?
    C13 N1 C12 C11 . . . . 172.85(16) ?
    C16 C17 C18 C19 . . . . 1.7(3) ?
    C13 C17 C18 C19 . . . . 177.35(17) ?
    C20 C19 C18 C17 . . . . 0.2(3) ?
    C75 C74 C73 C72 . . . . -0.9(3) ?
    Cl1 C74 C73 C72 . . . . 177.12(15) ?
    C71 C72 C73 C74 . . . . 1.0(3) ?
    C73 C74 C75 C76 . . . . 0.0(3) ?
    Cl1 C74 C75 C76 . . . . -177.98(15) ?
    C71 C76 C75 C74 . . . . 0.8(3) ?
    C56 C55 C54 C53 . . . . -0.9(4) ?
    Cl2 C55 C54 C53 . . . . 178.73(18) ?
    N1 C8 C9 C10 . . . . -55.0(2) ?
    C7 C8 C9 C10 . . . . -168.55(17) ?
    C24 C23 C22 C21 . . . . -1.5(3) ?
    C16 C21 C22 C23 . . . . -1.4(3) ?
    C20 C21 C22 C23 . . . . 176.9(2) ?
    C55 C54 C53 C52 . . . . 1.3(3) ?
    C57 C52 C53 C54 . . . . -1.0(3) ?
    C51 C52 C53 C54 . . . . -177.8(2) ?
    C53 C52 C57 C56 . . . . 0.2(3) ?
    C51 C52 C57 C56 . . . . 176.79(18) ?
    C8 C9 C10 C11 . . . . 55.3(3) ?
    C54 C55 C56 C57 . . . . 0.1(3) ?
    Cl2 C55 C56 C57 . . . . -179.47(16) ?
    C52 C57 C56 C55 . . . . 0.2(3) ?
    C9 C10 C11 C12 . . . . -56.0(3) ?
    N1 C12 C11 C10 . . . . 56.2(3) ?
loop_
    _geom_hbond_atom_site_label_D
    _geom_hbond_atom_site_label_H
    _geom_hbond_atom_site_label_A
    _geom_hbond_site_symmetry_A
    _geom_hbond_distance_DH
    _geom_hbond_distance_HA
    _geom_hbond_distance_DA
    _geom_hbond_angle_DHA
    _geom_hbond_publ_flag
    C7 H7 O1 . 0.98 2.38 2.826(2) 107 ?
    C2 H2A O2 . 0.97 2.45 2.951(2) 112 ?
    C75 H75 Cg1 4_566 0.93 2.88 3.669(2) 144 y
