# Supplementary material for: 5′′-(4-Chloro­benzyl­idene)-1′-(4-chloro­phen­yl)-1′′-methyl-1′,2′,3′,5′,6′,7′,8′,8a’-octa­hydro­dispiro­[acenaphthyl­ene-1,3′-indolizine-2′,3′′-piperidine]-2,4′′(1H)-dione
Source: Acta Crystallogr Sect E Struct Rep Online. 2012 Nov 10;68(Pt 12):o3315–6. doi: 10.1107/S160053681204545X (PMC3588924; doi:10.1107/S160053681204545X)
Supplement: Supplementary file 2 [file e-68-o3315-Isup2.hkl]

# 
# h,k,l, Fc-squared, Fo-squared, sigma(Fo-squared) and status flag 
# 
data_I
_shelx_title ' 4CL in P2(1)/n' 
_shelx_refln_list_code          4 
_shelx_F_calc_maximum      238.87 
_exptl_crystal_F_000      1272.00 
_reflns_d_resolution_high  0.7587 
 
loop_ 
 _symmetry_equiv_pos_as_xyz 
 'x, y, z' 
 '-x+1/2, y+1/2, -z+1/2' 
 '-x, -y, -z' 
 'x-1/2, -y-1/2, z-1/2' 
 
_cell_length_a    14.1346 
_cell_length_b    15.2184 
_cell_length_c    14.5603 
_cell_angle_alpha  90.000 
_cell_angle_beta  102.337 
_cell_angle_gamma  90.000 
 
_shelx_F_squared_multiplier     1.000 
 
loop_ 
 _refln_index_h 
 _refln_index_k 
 _refln_index_l 
 _refln_F_squared_calc 
 _refln_F_squared_meas 
 _refln_F_squared_sigma 
 _refln_observed_status 
   2   0   0       93.53      102.07      3.06 o 
   4   0   0     1304.62     1228.64     22.73 o 
   6   0   0     2128.11     2392.12     48.81 o 
   8   0   0     2376.49     2226.63     71.86 o 
  10   0   0        2.33       17.65      5.85 o 
  12   0   0     2802.79     2754.05     78.66 o 
  14   0   0       73.09       66.38     12.76 o 
  16   0   0      103.36      146.09     24.70 o 
  18   0   0        4.59       25.81     20.59 o 
   1   1   0       18.30        5.60      1.57 o 
   2   1   0    16701.38    17224.27    169.97 o 
   3   1   0     6615.43     6703.57     60.94 o 
   4   1   0     7729.26     7627.29     76.51 o 
   5   1   0      351.39      388.20      6.65 o 
   6   1   0      237.37      191.53      5.55 o 
   7   1   0       28.51       38.33      3.44 o 
   8   1   0        0.02        5.96      2.95 o 
   9   1   0     3119.75     2973.17     40.81 o 
  10   1   0      834.31      820.96     20.32 o 
  11   1   0      855.53      894.72     17.60 o 
  12   1   0      365.51      353.69     15.36 o 
  13   1   0      375.41      356.17     23.67 o 
  14   1   0      270.59      272.58     16.17 o 
  15   1   0       25.52       29.75     10.66 o 
  16   1   0       65.80       84.50     12.07 o 
  17   1   0       16.01       31.37     13.79 o 
  18   1   0        5.18       16.37     13.47 o 
   0   2   0    11638.88    10895.19    208.61 o 
   1   2   0      269.79      284.26      3.56 o 
   2   2   0       20.73       17.66      1.46 o 
   3   2   0    31826.82    33045.43    340.51 o 
   4   2   0     1043.00      969.12     12.74 o 
   5   2   0     7284.10     7346.69     78.86 o 
   6   2   0     4251.08     4066.31     52.02 o 
   7   2   0     7662.43     7782.89     95.85 o 
   8   2   0      399.16      414.30     10.15 o 
   9   2   0      447.17      511.53     12.00 o 
  10   2   0      455.54      461.57     11.93 o 
  11   2   0      574.34      564.15     14.02 o 
  12   2   0        0.87        3.04      5.44 o 
  13   2   0        5.32        4.37      6.65 o 
  14   2   0       61.48       61.04     10.21 o 
  15   2   0      477.35      485.24     25.46 o 
  16   2   0       11.90       20.43      9.69 o 
  17   2   0       11.01       18.25     10.57 o 
  18   2   0       45.51       48.13     16.08 o 
   1   3   0        2.48        9.42      1.12 o 
   2   3   0     2742.74     2736.50     27.29 o 
   3   3   0     2388.98     2454.07     26.24 o 
   4   3   0     2388.87     2365.31     25.94 o 
   5   3   0     1382.61     1434.81     21.14 o 
   6   3   0      101.33      114.38      4.84 o 
   7   3   0       51.98       58.25      4.26 o 
   8   3   0     1731.18     1951.13     28.83 o 
   9   3   0       93.89       88.15      5.68 o 
  10   3   0     1778.12     1753.82     27.88 o 
  11   3   0      423.55      421.84     15.88 o 
  12   3   0      428.21      429.02     14.60 o 
  13   3   0       63.38       42.57     11.79 o 
  14   3   0        0.43        4.34      7.69 o 
  15   3   0      116.58      145.25     19.29 o 
  16   3   0        1.53       -2.46      9.35 o 
  17   3   0       12.20       14.00     13.92 o 
   0   4   0     2687.19     2534.11     42.62 o 
   1   4   0     6901.55     6626.19     60.50 o 
   2   4   0        2.70        5.71      1.66 o 
   3   4   0     1163.26     1086.01     12.53 o 
   4   4   0        2.66        0.18      1.56 o 
   5   4   0      121.04       96.02      3.89 o 
   6   4   0       74.60       86.13      4.28 o 
   7   4   0      269.17      229.56      7.05 o 
   8   4   0     1491.70     1515.63     26.14 o 
   9   4   0      205.23      205.05      8.65 o 
  10   4   0       43.03       47.29      5.92 o 
  11   4   0     1785.24     1745.41     34.73 o 
  12   4   0       78.88       81.50      9.21 o 
  13   4   0      126.93      144.02     12.63 o 
  14   4   0        0.23       -5.12     20.51 o 
  15   4   0      130.03      162.63     19.97 o 
  16   4   0        1.43        1.71      7.50 o 
  17   4   0        0.89       -3.61      8.45 o 
   1   5   0     2153.13     2190.39     21.87 o 
   2   5   0     7685.41     7966.59     72.83 o 
   3   5   0      170.19      187.99      4.27 o 
   4   5   0       19.60       14.22      2.00 o 
   5   5   0      981.49     1004.57     13.95 o 
   6   5   0      507.71      433.83      8.46 o 
   7   5   0        9.81        1.82      2.77 o 
   8   5   0      188.26      201.69     14.35 o 
   9   5   0      321.14      324.08      9.23 o 
  10   5   0      291.37      290.22     10.82 o 
  11   5   0        3.32        9.66      7.73 o 
  12   5   0       55.21       57.59     11.81 o 
  13   5   0       19.50       23.62      6.16 o 
  14   5   0      108.10      136.92     17.91 o 
  15   5   0        0.12       -1.52      7.58 o 
  16   5   0        1.31        8.92      7.57 o 
  17   5   0       16.05       13.30      8.13 o 
   0   6   0    22751.33    22614.79    312.04 o 
   1   6   0     1000.22      997.11     12.88 o 
   2   6   0     2128.65     2150.90     23.02 o 
   3   6   0     8082.62     8301.21     84.00 o 
   4   6   0      876.57      959.35     12.92 o 
   5   6   0       68.90       87.95      3.53 o 
   6   6   0       65.42       78.98      3.61 o 
   7   6   0      396.98      438.22      8.83 o 
   8   6   0       65.42       57.60      6.13 o 
   9   6   0     1680.03     1591.60     29.75 o 
  10   6   0       26.74       19.46      4.11 o 
  11   6   0       74.86       66.64      6.21 o 
  12   6   0      231.54      236.30      9.95 o 
  13   6   0        0.32        5.24      4.76 o 
  14   6   0       53.70       43.76     10.71 o 
  15   6   0       28.66       27.64      7.31 o 
  16   6   0       12.41       41.57     15.57 o 
  17   6   0       15.99       -0.18     15.57 o 
   1   7   0        4.22        1.92      1.86 o 
   2   7   0      189.33      204.35      6.34 o 
   3   7   0      504.09      463.81      7.81 o 
   4   7   0     1032.90     1027.69     14.63 o 
   5   7   0       51.22       49.25      3.20 o 
   6   7   0      316.61      311.95      9.17 o 
   7   7   0      206.62      220.17     10.98 o 
   8   7   0      113.28      104.37      8.60 o 
   9   7   0      531.65      546.87     18.29 o 
  10   7   0       24.01       24.08     10.04 o 
  11   7   0      859.60      865.25     35.86 o 
  12   7   0       48.07       37.82     12.53 o 
  13   7   0       58.85       40.33     14.30 o 
  14   7   0       77.52       83.63     23.42 o 
  15   7   0       46.10       75.26     16.99 o 
  16   7   0       13.17       11.58     14.17 o 
  17   7   0        0.00      -13.65     22.26 o 
   0   8   0     7182.71     7315.63    105.83 o 
   1   8   0       26.32       14.12      2.64 o 
   2   8   0     1068.58     1071.64     14.47 o 
   3   8   0      375.86      452.38      8.10 o 
   4   8   0      237.02      281.62      6.80 o 
   5   8   0      100.03       89.79      4.15 o 
   6   8   0      996.30     1028.12     22.72 o 
   7   8   0      492.02      481.25     16.11 o 
   8   8   0        0.11        1.72      4.78 o 
   9   8   0     1017.20     1031.90     42.36 o 
  10   8   0       52.31       66.50     12.90 o 
  11   8   0      137.80      140.12     15.63 o 
  12   8   0      156.10      159.16     27.56 o 
  13   8   0       17.81       21.43     13.38 o 
  14   8   0        0.98        4.69     13.32 o 
  15   8   0        0.11       -6.52     12.92 o 
  16   8   0       13.09       -3.04     26.45 o 
   1   9   0     1331.68     1338.84     19.63 o 
   2   9   0     2296.49     2398.50     28.01 o 
   3   9   0      456.64      444.14     11.95 o 
   4   9   0     1140.31     1186.64     17.20 o 
   5   9   0      151.91      159.58      5.87 o 
   6   9   0        0.94        4.07      4.39 o 
   7   9   0      479.96      480.60     16.44 o 
   8   9   0      138.47      106.77     13.14 o 
   9   9   0      372.12      393.81     22.33 o 
  10   9   0      267.81      249.85     18.89 o 
  11   9   0       42.07       31.39     13.27 o 
  12   9   0       24.06       29.55     11.82 o 
  13   9   0        0.22       -9.93     13.99 o 
  14   9   0        0.23      -12.09     12.09 o 
  15   9   0        5.25      -13.40     13.40 o 
  16   9   0       10.46       29.60     16.95 o 
   0  10   0      176.80      182.75      8.35 o 
   1  10   0      221.42      245.14      7.38 o 
   2  10   0      795.39      887.43     13.58 o 
   3  10   0      171.49      188.09      5.72 o 
   4  10   0        0.09        6.15      2.89 o 
   5  10   0      371.31      356.34      9.36 o 
   6  10   0       30.97       18.00      5.12 o 
   7  10   0       19.42       28.78     12.34 o 
   8  10   0      146.42      132.87     14.32 o 
   9  10   0       10.13        9.98      9.44 o 
  10  10   0      128.15      141.51     16.21 o 
  11  10   0        2.71       -9.60      9.60 o 
  12  10   0       69.28       43.83     18.62 o 
  13  10   0       73.17       80.13     18.90 o 
  14  10   0        1.63       -3.90     12.47 o 
  15  10   0        1.06        3.67     15.46 o 
   1  11   0      240.45      229.19      7.10 o 
   2  11   0      217.92      213.39      6.89 o 
   3  11   0      561.83      531.74     10.13 o 
   4  11   0       49.13       45.11      4.26 o 
   5  11   0       94.93       92.43      5.50 o 
   6  11   0      120.52      110.63     13.07 o 
   7  11   0       83.34       73.13     12.15 o 
   8  11   0        3.58       13.63      9.00 o 
   9  11   0       11.73        7.97     10.73 o 
  10  11   0       72.82       93.07     14.60 o 
  11  11   0      247.11      282.91     28.09 o 
  12  11   0        4.74        4.33     11.21 o 
  13  11   0        6.51        5.58     14.78 o 
  14  11   0       23.41        9.86     25.97 o 
  15  11   0        7.63       -4.77     26.81 o 
   0  12   0       51.81       62.76      6.68 o 
   1  12   0       92.99      107.62      5.42 o 
   2  12   0       16.75       12.79      3.40 o 
   3  12   0       18.07       13.28      3.62 o 
   4  12   0      331.18      363.36     19.76 o 
   5  12   0      106.74      101.01      6.70 o 
   6  12   0        3.00       -2.85     13.64 o 
   7  12   0      294.45      278.52     18.92 o 
   8  12   0       62.78       76.67     23.33 o 
   9  12   0        3.27       -0.07      9.81 o 
  10  12   0        3.32       -4.27      9.67 o 
  11  12   0       24.11       22.85     12.02 o 
  12  12   0       19.84       34.19     17.40 o 
  13  12   0       50.38       58.29     19.36 o 
  14  12   0       35.43        9.52     17.57 o 
   1  13   0       48.65       61.18      5.59 o 
   2  13   0       65.78       62.75      8.10 o 
   3  13   0       50.05       46.17      6.79 o 
   4  13   0      123.73      118.36     12.80 o 
   5  13   0       71.16       74.28      6.35 o 
   6  13   0      193.40      177.09     16.36 o 
   7  13   0      120.72      111.38     14.78 o 
   8  13   0       35.12       39.06     11.31 o 
   9  13   0      104.61      102.44     15.97 o 
  10  13   0        2.52        9.76     11.55 o 
  11  13   0        5.79       16.69     12.70 o 
  12  13   0        1.55       -5.65     11.89 o 
  13  13   0        3.64       23.47     19.15 o 
   0  14   0      236.88      251.64     27.50 o 
   1  14   0      170.07      195.46     13.64 o 
   2  14   0      283.94      309.82     21.23 o 
   3  14   0      141.17      176.48      9.48 o 
   4  14   0      201.93      197.54     14.59 o 
   5  14   0        5.04        1.93      4.92 o 
   6  14   0        0.18        3.76     11.31 o 
   7  14   0       73.29       68.61     16.50 o 
   8  14   0       32.70       29.57     13.66 o 
   9  14   0       10.75       26.91     15.63 o 
  10  14   0       83.63      123.13     21.50 o 
  11  14   0        0.31       -2.99     14.70 o 
  12  14   0        3.61       13.97     17.35 o 
   1  15   0      178.65      174.76     16.94 o 
   2  15   0       62.61       80.25     13.13 o 
   3  15   0       96.32       98.25     17.90 o 
   4  15   0       93.75      105.33      9.92 o 
   5  15   0       79.64       77.06      9.68 o 
   6  15   0      177.41      212.26     33.36 o 
   7  15   0        9.54       37.80     22.53 o 
   8  15   0        0.61        9.55     19.31 o 
   9  15   0        1.37       29.97     22.26 o 
  10  15   0        0.00       28.25     25.36 o 
  11  15   0       23.09       25.84     18.93 o 
  12  15   0        0.05        5.49     25.36 o 
   0  16   0       12.88       28.75     16.87 o 
   1  16   0      273.84      249.63     22.87 o 
   2  16   0        2.10       -4.65      6.62 o 
   3  16   0       21.38       22.26     10.61 o 
   4  16   0       23.90       18.46      7.32 o 
   5  16   0        7.96       23.15     11.10 o 
   6  16   0        2.12       24.98     21.65 o 
   7  16   0       10.89        3.16     19.26 o 
   8  16   0        0.11        2.89     19.31 o 
   9  16   0       16.88       32.69     26.03 o 
  10  16   0       12.42       21.87     25.36 o 
   1  17   0       19.38       17.78     10.92 o 
   2  17   0      178.24      185.35     27.84 o 
   3  17   0       66.14       65.51     12.87 o 
   4  17   0       96.67       98.59     13.42 o 
   5  17   0       41.61       53.78     24.42 o 
   6  17   0        1.51       20.48     21.81 o 
   7  17   0        3.99       14.21     18.70 o 
   8  17   0        4.58       44.34     24.09 o 
   9  17   0        7.14       34.30     24.36 o 
   0  18   0       15.48       23.25     18.20 o 
   1  18   0       26.80       28.52     13.63 o 
   2  18   0        1.54        8.04     18.95 o 
   3  18   0        0.49       -8.29     12.99 o 
   4  18   0       36.55       38.83     10.17 o 
   5  18   0       56.27      105.68     28.86 o 
   6  18   0        8.31       11.16     20.04 o 
   7  18   0        1.62      -17.65     17.65 o 
   8  18   0        1.59      -19.26     19.26 o 
   1  19   0        2.51       16.70     11.71 o 
   2  19   0       65.64       84.84     20.51 o 
   3  19   0       15.97       16.31     12.93 o 
   4  19   0        9.46        2.38     10.24 o 
   5  19   0        2.31       14.65     21.70 o 
   0  20   0        2.06       12.49     18.87 o 
   1  20   0        1.55       -4.06     17.59 o 
 -17   0   1      450.25      436.61     40.36 o 
 -15   0   1      254.45      271.66     30.86 o 
 -13   0   1      709.65      740.06     96.34 o 
 -11   0   1        1.23       -4.32      5.40 o 
  -9   0   1     1255.68     1170.69     30.37 o 
  -7   0   1    26346.90    27965.98    500.04 o 
  -5   0   1    10757.79    10029.63    294.19 o 
  -3   0   1     1669.40     1689.99     26.44 o 
   1   0   1     6281.15     4896.12     89.97 o 
   3   0   1    13766.32    13875.36    185.25 o 
   5   0   1    15106.22    14990.34    209.69 o 
   7   0   1       39.06       52.64      5.26 o 
   9   0   1     2661.98     2668.86     61.25 o 
  11   0   1       22.80       27.23      6.46 o 
  13   0   1      196.40      205.08     16.93 o 
  15   0   1      210.26      194.00     25.42 o 
  17   0   1       48.62       33.41     17.98 o 
 -18   1   1        0.01        8.08     13.97 o 
 -17   1   1        1.72        0.67     13.03 o 
 -16   1   1       87.93       71.25     11.94 o 
 -15   1   1       68.65       53.39     10.85 o 
 -14   1   1       51.82       44.48     10.19 o 
 -13   1   1        0.43       10.87      7.65 o 
 -12   1   1        2.83       -1.68      4.65 o 
 -11   1   1      516.33      507.96     12.26 o 
 -10   1   1        6.69       -1.00      3.48 o 
  -9   1   1       41.90       36.22      4.33 o 
  -8   1   1     3103.43     2877.45     40.77 o 
  -7   1   1      160.55      146.92      6.61 o 
  -6   1   1       63.55       65.57      3.73 o 
  -5   1   1     5974.40     5807.75     62.88 o 
  -4   1   1     9699.44     9467.87     94.20 o 
  -3   1   1    20489.53    20780.64    214.59 o 
  -2   1   1       32.65       42.96      1.67 o 
  -1   1   1     7687.03     6334.65    264.79 o 
   1   1   1    12429.47    11458.93    358.10 o 
   2   1   1       76.35       56.36      1.60 o 
   3   1   1    14057.85    14186.66    132.57 o 
   4   1   1     8850.79     8951.49     94.03 o 
   5   1   1      715.61      700.24     10.09 o 
   6   1   1      375.96      359.02      7.97 o 
   7   1   1     1242.11     1320.79     19.93 o 
   8   1   1     1020.51     1048.27     17.29 o 
   9   1   1      333.22      375.65      9.74 o 
  10   1   1     1828.54     1760.25     26.88 o 
  11   1   1      527.87      537.29     17.64 o 
  12   1   1      260.67      254.73     10.87 o 
  13   1   1      195.40      178.51     13.07 o 
  14   1   1      226.38      296.93     26.01 o 
  15   1   1        0.86        2.91      8.34 o 
  16   1   1        1.18        0.51      8.32 o 
  17   1   1       51.06       92.17     15.93 o 
 -18   2   1        3.19      -12.18     12.84 o 
 -17   2   1       30.33       41.84     12.00 o 
 -16   2   1       31.27       37.92     10.51 o 
 -15   2   1        0.03       -7.36      8.22 o 
 -14   2   1      221.41      247.38     16.09 o 
 -13   2   1       37.90       26.76      8.30 o 
 -12   2   1      886.18      901.42     22.27 o 
 -11   2   1       85.05      106.22      7.11 o 
 -10   2   1      935.37      913.36     17.95 o 
  -9   2   1      454.49      442.53     11.35 o 
  -8   2   1     1451.05     1540.49     24.18 o 
  -7   2   1       40.02       68.60      4.66 o 
  -6   2   1       47.66       48.27      3.59 o 
  -5   2   1      182.71      187.82      5.04 o 
  -4   2   1     7623.78     7508.68     75.79 o 
  -3   2   1      119.33      108.22      2.84 o 
  -2   2   1       37.26       36.26      1.63 o 
  -1   2   1    12245.54    11945.82    131.62 o 
   0   2   1     6880.12     6683.72     60.70 o 
   1   2   1    29971.39    30710.62    385.63 o 
   2   2   1      893.86      860.59     13.79 o 
   3   2   1     6906.66     6990.34     70.22 o 
   4   2   1     2447.30     2626.61     29.73 o 
   5   2   1     1532.32     1412.36     18.95 o 
   6   2   1      616.98      632.64     11.48 o 
   7   2   1     1686.01     1542.53     23.01 o 
   8   2   1     1292.27     1222.72     19.86 o 
   9   2   1        3.19        3.35      3.71 o 
  10   2   1      146.11      158.77      8.73 o 
  11   2   1       60.58       51.36      5.45 o 
  12   2   1       73.12       71.79      8.17 o 
  13   2   1      232.90      231.10     12.23 o 
  14   2   1        0.04        4.51      7.87 o 
  15   2   1       35.75       20.19     14.97 o 
  16   2   1        0.01        0.09      8.74 o 
  17   2   1       31.97       57.42     18.47 o 
 -18   3   1       22.17       43.58     15.75 o 
 -17   3   1       42.51       67.42     17.02 o 
 -16   3   1        5.15       -0.39      8.43 o 
 -15   3   1       11.78       13.70      9.31 o 
 -14   3   1       12.12       16.15      8.61 o 
 -13   3   1        0.09        1.60      6.30 o 
 -12   3   1        5.11        3.11      5.93 o 
 -11   3   1       58.23       54.01      6.09 o 
 -10   3   1      259.38      246.21      9.14 o 
  -9   3   1        7.87       -2.89      3.53 o 
  -8   3   1        2.13       -0.47      3.21 o 
  -7   3   1     4590.39     4754.65     61.17 o 
  -6   3   1     1830.95     1976.53     26.35 o 
  -5   3   1     7757.06     7313.83     83.93 o 
  -4   3   1     1657.91     1642.06     18.12 o 
  -3   3   1       53.52       54.64      2.28 o 
  -2   3   1     1426.22     1388.20     14.35 o 
  -1   3   1    16431.82    16182.76    177.62 o 
   0   3   1     1339.56     1294.38     13.11 o 
   1   3   1    22880.08    23473.08    221.24 o 
   2   3   1      116.48       72.41      4.57 o 
   3   3   1     1717.52     1723.32     21.81 o 
   4   3   1     3309.00     3269.14     41.93 o 
   5   3   1     3085.99     2993.47     39.28 o 
   6   3   1     1880.94     1938.95     27.02 o 
   7   3   1     2252.48     2153.63     30.21 o 
   8   3   1       33.20       45.88      4.50 o 
   9   3   1      828.13      843.88     15.93 o 
  10   3   1     1083.22     1115.41     19.91 o 
  11   3   1      434.59      419.95     12.75 o 
  12   3   1       19.85       25.62      6.74 o 
  13   3   1        1.94       -0.36      5.69 o 
  14   3   1       87.98      102.93     11.25 o 
  15   3   1        0.39        8.62      8.34 o 
  16   3   1        4.66       12.28      8.94 o 
  17   3   1      297.30      309.14     24.82 o 
 -18   4   1        2.54       -2.64     10.91 o 
 -17   4   1        0.04        9.29      9.02 o 
 -16   4   1       57.80       50.87     15.47 o 
 -15   4   1      166.79      190.98     21.01 o 
 -14   4   1      162.81      169.36     19.19 o 
 -13   4   1       84.78      106.18     11.78 o 
 -12   4   1        2.73        2.98      6.56 o 
 -11   4   1      215.67      222.62     10.30 o 
 -10   4   1      185.99      181.23      9.01 o 
  -9   4   1      139.66      127.89      7.40 o 
  -8   4   1      817.58      873.95     21.85 o 
  -7   4   1      482.58      547.88     11.60 o 
  -6   4   1     1202.79     1199.01     16.74 o 
  -5   4   1      108.01      123.43      4.27 o 
  -4   4   1      209.07      218.67      5.01 o 
  -3   4   1       27.98       17.75      1.77 o 
  -2   4   1      941.05      883.61     10.15 o 
  -1   4   1     4255.87     4181.35     48.05 o 
   0   4   1     6452.23     6549.63     59.86 o 
   1   4   1     3341.57     3347.91     31.61 o 
   2   4   1      233.65      212.19      4.37 o 
   3   4   1     8384.49     8460.29     95.43 o 
   4   4   1     4266.26     4216.77     53.40 o 
   5   4   1     1290.14     1264.38     21.42 o 
   6   4   1     3915.89     3992.84     57.36 o 
   7   4   1      180.63      166.71      5.66 o 
   8   4   1     1961.42     1898.48     27.90 o 
   9   4   1      429.86      470.09     12.50 o 
  10   4   1      283.52      278.78     10.32 o 
  11   4   1       22.04       16.57      6.50 o 
  12   4   1       14.62       14.19      6.79 o 
  13   4   1       10.01       19.91      7.39 o 
  14   4   1       61.61       54.87      9.65 o 
  15   4   1      144.19      118.18     18.93 o 
  16   4   1       24.16       20.67      8.15 o 
  17   4   1       12.27       -1.91      8.10 o 
 -17   5   1       21.82       20.64      9.60 o 
 -16   5   1       24.85       39.31     11.17 o 
 -15   5   1        7.65        0.24      8.16 o 
 -14   5   1        1.08       -6.34      6.82 o 
 -13   5   1       56.07       71.30      7.71 o 
 -12   5   1      201.19      217.05     10.87 o 
 -11   5   1        7.69        1.71      5.27 o 
 -10   5   1      490.68      516.08     12.13 o 
  -9   5   1        0.16       -2.28      3.11 o 
  -8   5   1      194.21      211.03      6.96 o 
  -7   5   1      202.03      199.08      6.40 o 
  -6   5   1      225.19      265.85      6.74 o 
  -5   5   1     5798.34     5853.50     64.39 o 
  -4   5   1     1115.49     1173.19     15.07 o 
  -3   5   1      777.48      842.45     10.33 o 
  -2   5   1       14.12       12.72      1.78 o 
  -1   5   1     9635.46     9283.80    103.80 o 
   0   5   1     2546.26     2462.26     25.37 o 
   1   5   1     8660.97     8675.87     78.96 o 
   2   5   1      603.60      597.63      7.90 o 
   3   5   1      157.13      149.77      5.18 o 
   4   5   1        1.45        0.75      2.99 o 
   5   5   1       56.49       66.96      4.73 o 
   6   5   1       23.18       26.80      4.29 o 
   7   5   1     6479.45     6491.75    104.15 o 
   8   5   1        5.17        7.60      4.72 o 
   9   5   1      128.97      119.59      5.49 o 
  10   5   1     2993.27     3024.49     42.43 o 
  11   5   1      174.20      179.39      8.33 o 
  12   5   1      397.48      386.46     12.21 o 
  13   5   1        0.02       -1.19      4.47 o 
  14   5   1       21.59       18.11      5.40 o 
  15   5   1        4.76        5.50      6.23 o 
  16   5   1        0.55       -8.38     11.37 o 
  17   5   1       66.55       86.87     19.09 o 
 -17   6   1       89.45       92.32     14.96 o 
 -16   6   1        1.58        2.58      7.42 o 
 -15   6   1      143.78      140.25     12.70 o 
 -14   6   1      188.43      193.37     11.07 o 
 -13   6   1        4.26        1.59      5.17 o 
 -12   6   1      296.69      285.83     11.97 o 
 -11   6   1      165.87      154.58      8.95 o 
 -10   6   1     1747.27     1791.22     28.85 o 
  -9   6   1      871.74      858.74     16.41 o 
  -8   6   1      150.84      132.41      5.96 o 
  -7   6   1     1025.42     1021.67     19.06 o 
  -6   6   1      206.56      253.90      6.94 o 
  -5   6   1      114.62      105.79      4.66 o 
  -4   6   1      960.37      964.51     13.36 o 
  -3   6   1     2318.67     2417.10     27.04 o 
  -2   6   1      878.07      810.35     11.21 o 
  -1   6   1     1065.69     1042.38     16.04 o 
   0   6   1       31.09       14.44      2.06 o 
   1   6   1     1322.56     1318.89     15.19 o 
   2   6   1      614.42      663.99      9.56 o 
   3   6   1     1975.20     1797.79     23.96 o 
   4   6   1      296.99      298.58      8.76 o 
   5   6   1     2556.37     2596.86     39.49 o 
   6   6   1     2231.62     2314.08     39.75 o 
   7   6   1     1297.51     1300.61     32.38 o 
   8   6   1      231.11      229.37     10.21 o 
   9   6   1      567.62      585.51     28.92 o 
  10   6   1      773.70      777.80     28.44 o 
  11   6   1      893.21      864.30     43.67 o 
  12   6   1        0.33       -2.40      9.49 o 
  13   6   1       31.62       31.85     13.23 o 
  14   6   1       86.02       84.91     26.50 o 
  15   6   1       83.76       94.87     20.23 o 
  16   6   1      167.14      189.51     31.36 o 
  17   6   1        1.47        8.66     24.03 o 
 -17   7   1        8.77       28.44     17.39 o 
 -16   7   1       21.40       10.73     14.71 o 
 -15   7   1        1.69        1.57      7.49 o 
 -14   7   1        4.97       11.07      5.49 o 
 -13   7   1       92.14       77.22      6.89 o 
 -12   7   1       53.06       63.20      6.55 o 
 -11   7   1      161.98      181.55      9.88 o 
 -10   7   1      636.37      618.03     16.41 o 
  -9   7   1      350.58      316.83      9.29 o 
  -8   7   1      345.89      335.63     11.38 o 
  -7   7   1       76.06       84.11      5.05 o 
  -6   7   1      710.60      738.53     12.99 o 
  -5   7   1       57.78       73.96      4.20 o 
  -4   7   1       45.78       52.80      4.56 o 
  -3   7   1       78.53       65.82      3.43 o 
  -2   7   1      222.28      169.24      4.86 o 
  -1   7   1      568.40      542.33     12.91 o 
   0   7   1      136.55      129.02      4.62 o 
   1   7   1       38.01       41.09      2.75 o 
   2   7   1      749.67      749.99     10.47 o 
   3   7   1      881.59      929.94     13.15 o 
   4   7   1     9056.66     9397.37    136.69 o 
   5   7   1     1083.94     1148.20     23.09 o 
   6   7   1      281.98      299.23     11.39 o 
   7   7   1       27.62       22.74      5.10 o 
   8   7   1       58.93       53.10      9.77 o 
   9   7   1      351.58      362.04     28.47 o 
  10   7   1       15.65        6.27      8.97 o 
  11   7   1      164.42      186.19     24.09 o 
  12   7   1      316.12      322.93     20.89 o 
  13   7   1        1.34        8.60     12.28 o 
  14   7   1      137.38      159.39     21.39 o 
  15   7   1        0.05       -6.50     16.59 o 
  16   7   1       19.01       24.62     20.76 o 
 -16   8   1      128.05      186.71     40.16 o 
 -15   8   1        0.42        0.44     12.52 o 
 -14   8   1       10.75        0.38     20.70 o 
 -13   8   1       30.48       28.62     11.79 o 
 -12   8   1      126.38      146.09     16.14 o 
 -11   8   1      579.07      559.55     17.81 o 
 -10   8   1      540.52      544.53     14.53 o 
  -9   8   1       89.74      103.84      6.03 o 
  -8   8   1      382.47      358.86      9.50 o 
  -7   8   1     1672.71     1715.13     25.98 o 
  -6   8   1      441.84      465.19     12.70 o 
  -5   8   1      144.10      153.22      5.52 o 
  -4   8   1       24.35       24.18      2.81 o 
  -3   8   1       13.20       23.61      2.90 o 
  -2   8   1     2424.44     2513.99     30.43 o 
  -1   8   1        1.39        1.28      2.32 o 
   0   8   1       14.80        7.16      1.99 o 
   1   8   1      475.38      420.57      7.85 o 
   2   8   1       95.51      103.87      3.84 o 
   3   8   1       76.79       70.88      3.60 o 
   4   8   1      540.59      546.01     15.48 o 
   5   8   1      540.71      557.55     14.77 o 
   6   8   1       28.15       30.56      5.34 o 
   7   8   1      225.52      235.36     15.23 o 
   8   8   1       15.70        8.60      9.67 o 
   9   8   1      129.03      140.40     14.22 o 
  10   8   1      357.54      326.05     20.22 o 
  11   8   1        1.33        3.28      9.50 o 
  12   8   1       45.45       36.67     11.88 o 
  13   8   1       19.94        7.30     12.29 o 
  14   8   1        3.09       -4.20     12.39 o 
  15   8   1        0.92       -0.46     13.79 o 
  16   8   1        3.22       -2.87     14.59 o 
 -16   9   1       98.39      112.92     31.78 o 
 -15   9   1       26.21       44.77     24.89 o 
 -14   9   1        1.59      -12.54     12.85 o 
 -13   9   1        0.01       -9.60      9.60 o 
 -12   9   1      324.57      287.46     21.21 o 
 -11   9   1       21.69       11.53     10.41 o 
 -10   9   1       11.82       25.81     18.09 o 
  -9   9   1      836.56      808.12     30.35 o 
  -8   9   1      100.17      102.58      5.79 o 
  -7   9   1       77.44       75.25      5.01 o 
  -6   9   1       39.56       38.30      4.00 o 
  -5   9   1        7.00        0.51      2.72 o 
  -4   9   1     1306.34     1325.63     17.79 o 
  -3   9   1        3.24        0.79      2.53 o 
  -2   9   1      242.56      251.03      6.85 o 
  -1   9   1      288.64      316.98      7.29 o 
   0   9   1      155.60      178.76      6.95 o 
   1   9   1      703.24      812.31     12.36 o 
   2   9   1       99.99       88.47      3.94 o 
   3   9   1      540.83      553.33     11.69 o 
   4   9   1       10.91       11.21      4.51 o 
   5   9   1      384.10      381.75     12.46 o 
   6   9   1      113.96      136.84     12.69 o 
   7   9   1        0.74       -6.48      6.69 o 
   8   9   1      102.08      102.84     13.16 o 
   9   9   1      153.35      201.66     23.86 o 
  10   9   1      197.44      207.39     17.57 o 
  11   9   1       32.52       28.88     11.56 o 
  12   9   1       22.88       35.29     12.05 o 
  13   9   1       37.22        5.40     28.42 o 
  14   9   1       26.99       38.82     16.37 o 
  15   9   1        0.52      -12.64     14.41 o 
  16   9   1       50.50       82.64     31.41 o 
 -15  10   1       49.83       81.74     21.55 o 
 -14  10   1       66.15      108.57     20.92 o 
 -13  10   1       19.48       15.46     11.59 o 
 -12  10   1        0.54       -3.78      9.62 o 
 -11  10   1       12.77        8.26     17.07 o 
 -10  10   1        1.61       15.78     10.14 o 
  -9  10   1      361.63      345.48     22.80 o 
  -8  10   1       47.80       65.24     11.67 o 
  -7  10   1       82.66       77.08      5.45 o 
  -6  10   1      536.17      510.56     11.15 o 
  -5  10   1        7.26        3.70      3.12 o 
  -4  10   1      821.08      864.56     13.57 o 
  -3  10   1       13.30       15.51      3.12 o 
  -2  10   1       21.33       15.62      4.10 o 
  -1  10   1      776.09      860.01     13.44 o 
   0  10   1      407.37      396.26      8.92 o 
   1  10   1       11.76       18.16      3.03 o 
   2  10   1       66.79       61.59      3.77 o 
   3  10   1      233.50      226.73      6.65 o 
   4  10   1        0.04        0.85      2.76 o 
   5  10   1      128.14      133.92      8.31 o 
   6  10   1       24.84       27.32      8.79 o 
   7  10   1       69.01       52.82     10.96 o 
   8  10   1      486.17      477.59     22.98 o 
   9  10   1        0.33       -8.62      9.34 o 
  10  10   1       51.63       60.26     13.54 o 
  11  10   1       46.05       45.87     13.38 o 
  12  10   1        8.16        9.16     13.33 o 
  13  10   1        0.42      -12.31     12.31 o 
  14  10   1        4.86        5.33     14.54 o 
  15  10   1       18.18        8.24     13.75 o 
 -15  11   1        6.73       -5.27     15.43 o 
 -14  11   1        0.68      -14.60     21.53 o 
 -13  11   1       17.06       24.45     12.94 o 
 -12  11   1       33.11       17.64     11.38 o 
 -11  11   1       10.49       23.29     11.32 o 
 -10  11   1        0.11       17.22     15.98 o 
  -9  11   1        0.44        9.89      9.33 o 
  -8  11   1        0.01       -8.28      8.28 o 
  -7  11   1       71.25       77.17      6.11 o 
  -6  11   1      576.60      622.49     15.25 o 
  -5  11   1        7.52        9.25      4.08 o 
  -4  11   1      342.45      380.22      8.68 o 
  -3  11   1       63.66       72.76      4.65 o 
  -2  11   1      409.76      447.11     10.17 o 
  -1  11   1      511.93      524.51     10.41 o 
   0  11   1      269.42      305.39      7.74 o 
   1  11   1       32.12       25.46      3.54 o 
   2  11   1      183.98      195.87      6.22 o 
   3  11   1       91.95       77.54      4.73 o 
   4  11   1      163.26      156.19      6.50 o 
   5  11   1      120.26      129.64     11.21 o 
   6  11   1     1114.19     1034.72     34.30 o 
   7  11   1      314.13      276.38     19.71 o 
   8  11   1        8.14       -3.55      8.49 o 
   9  11   1       80.30       76.79     13.57 o 
  10  11   1        0.61        1.67     14.49 o 
  11  11   1        2.73       14.74     11.53 o 
  12  11   1       36.68       42.05     13.86 o 
  13  11   1        0.44      -13.61     13.61 o 
  14  11   1        8.78       -0.59     15.84 o 
 -14  12   1        8.16       -2.42     15.59 o 
 -13  12   1        2.69       -1.92     14.15 o 
 -12  12   1       29.03       25.54     12.39 o 
 -11  12   1      111.91      126.14     19.05 o 
 -10  12   1        0.57       -7.79     12.84 o 
  -9  12   1        0.04       -7.10      8.19 o 
  -8  12   1       20.90       14.03      9.36 o 
  -7  12   1       27.02       25.95      6.03 o 
  -6  12   1       25.76       14.49      4.94 o 
  -5  12   1       58.05       49.52      7.34 o 
  -4  12   1        6.11        0.99      3.61 o 
  -3  12   1      194.30      185.57      9.51 o 
  -2  12   1      136.33      135.02      6.29 o 
  -1  12   1      115.97      141.02      6.52 o 
   0  12   1       25.69       15.30      3.60 o 
   1  12   1       52.40       60.52      4.83 o 
   2  12   1      753.25      744.74     13.48 o 
   3  12   1       93.30      101.03      6.33 o 
   4  12   1      550.32      619.65     15.32 o 
   5  12   1       80.12       80.14     11.66 o 
   6  12   1       22.53       45.99     15.31 o 
   7  12   1       30.68       13.61     13.12 o 
   8  12   1      128.14      116.40     27.53 o 
   9  12   1       48.09       40.01     12.01 o 
  10  12   1       65.55       48.53     13.70 o 
  11  12   1       84.89       89.33     16.08 o 
  12  12   1       38.20       42.26     14.00 o 
  13  12   1        5.24       29.01     17.38 o 
  14  12   1       21.97        5.30     16.32 o 
 -14  13   1       33.26       37.63     28.69 o 
 -13  13   1       10.04      -11.38     11.38 o 
 -12  13   1        0.69        1.37     12.05 o 
 -11  13   1        6.40       27.48     13.37 o 
 -10  13   1        8.56        3.79     11.05 o 
  -9  13   1        0.26        0.88     10.36 o 
  -8  13   1       16.61       19.57     10.98 o 
  -7  13   1        1.47       -3.51      8.50 o 
  -6  13   1       13.57        0.61      5.86 o 
  -5  13   1      683.89      708.54     19.94 o 
  -4  13   1        1.72       -4.96      4.96 o 
  -3  13   1       27.29       17.29      5.07 o 
  -2  13   1      108.75      112.70      8.35 o 
  -1  13   1      173.04      133.14      7.44 o 
   0  13   1        0.03       -2.70      3.92 o 
   1  13   1      425.96      392.94     13.18 o 
   2  13   1      472.10      474.65     12.83 o 
   3  13   1       12.73        5.78      5.15 o 
   4  13   1      198.68      198.93      8.88 o 
   5  13   1       58.84       80.33     14.83 o 
   6  13   1       23.24        3.59     16.69 o 
   7  13   1      155.05      170.69     16.85 o 
   8  13   1       21.12       28.21     11.55 o 
   9  13   1       66.06       47.10     13.01 o 
  10  13   1       22.19       18.62     12.72 o 
  11  13   1       17.73       -1.76     12.09 o 
  12  13   1        1.13       30.83     14.12 o 
  13  13   1       53.61       77.85     21.62 o 
 -13  14   1        3.05      -20.31     22.26 o 
 -12  14   1        0.03        5.14     15.79 o 
 -11  14   1       88.45      119.60     23.45 o 
 -10  14   1        0.00       11.74     28.94 o 
  -9  14   1        0.02      -12.40     12.40 o 
  -8  14   1        3.38       -2.29     12.63 o 
  -7  14   1      340.58      330.81     26.73 o 
  -6  14   1       53.11       52.79      7.44 o 
  -5  14   1       55.28       38.68      8.06 o 
  -4  14   1      110.44      103.64      7.82 o 
  -3  14   1       25.31       21.50      6.32 o 
  -2  14   1       38.56       29.01      7.12 o 
  -1  14   1      897.38      889.26     28.33 o 
   0  14   1        4.18       -1.73      6.09 o 
   1  14   1       82.10       90.04      8.50 o 
   2  14   1        9.48       12.23      5.15 o 
   3  14   1       29.25       13.52      6.30 o 
   4  14   1       23.52       14.24      7.68 o 
   5  14   1       78.20       66.24     18.65 o 
   6  14   1       97.50      105.46     14.86 o 
   7  14   1       73.59       54.46     13.06 o 
   8  14   1      144.27      158.16     17.97 o 
   9  14   1       17.61       31.85     13.53 o 
  10  14   1        5.04       11.52     12.29 o 
  11  14   1        0.78        5.28     13.69 o 
  12  14   1        3.20        4.22     14.69 o 
 -12  15   1       44.96       56.72     29.80 o 
 -11  15   1        0.51      -16.15     21.98 o 
 -10  15   1        1.97      -17.65     17.65 o 
  -9  15   1        0.23      -15.26     19.76 o 
  -8  15   1        0.19       19.26     18.76 o 
  -7  15   1       19.74       61.94     24.03 o 
  -6  15   1       29.38       35.80      6.97 o 
  -5  15   1        0.34       -3.86      6.55 o 
  -4  15   1        0.55        1.93      7.20 o 
  -3  15   1       40.93       41.87      8.43 o 
  -2  15   1      246.10      277.23     20.86 o 
  -1  15   1      178.67      160.06     17.04 o 
   0  15   1       14.70       19.33     13.35 o 
   1  15   1      124.62      113.92     16.23 o 
   2  15   1        1.42        1.97      4.96 o 
   3  15   1        0.37       -4.54      6.14 o 
   4  15   1       11.84        4.47      6.80 o 
   5  15   1      111.50      134.54     29.36 o 
   6  15   1        1.63        1.55     17.37 o 
   7  15   1        9.51       29.64     20.76 o 
   8  15   1        6.35       51.78     22.53 o 
   9  15   1        0.04       14.49     16.37 o 
  10  15   1        9.33        8.66     15.51 o 
  11  15   1        2.74       17.98     16.38 o 
 -11  16   1        7.26      -10.21     22.92 o 
 -10  16   1        3.14        3.94     24.03 o 
  -9  16   1       13.36      -17.70     17.70 o 
  -8  16   1        7.27       32.97     21.26 o 
  -7  16   1        0.45      -14.76     15.60 o 
  -6  16   1        6.97        4.24      7.45 o 
  -5  16   1       60.47       64.18     16.98 o 
  -4  16   1      145.31      136.49     20.56 o 
  -3  16   1      204.80      237.81     14.72 o 
  -2  16   1       14.39       34.22     11.98 o 
  -1  16   1        9.60        0.99     14.82 o 
   0  16   1      205.48      185.95     18.51 o 
   1  16   1       54.38       43.44     11.72 o 
   2  16   1      208.18      200.03     17.58 o 
   3  16   1      118.85      134.15     15.67 o 
   4  16   1       51.17       51.58      8.85 o 
   5  16   1        0.11       -7.83     16.21 o 
   6  16   1        5.98      -13.54     16.10 o 
   7  16   1        6.32        9.71     19.37 o 
   8  16   1        2.49       -9.71     18.20 o 
   9  16   1        0.31       18.48     26.09 o 
  10  16   1       40.91       48.12     26.59 o 
  -9  17   1        6.78       12.71     23.59 o 
  -8  17   1       26.24       69.93     26.14 o 
  -7  17   1        0.32       -2.61     21.26 o 
  -6  17   1        5.20       -8.60     17.93 o 
  -5  17   1        3.64       -1.50      8.87 o 
  -4  17   1       35.11       39.21     21.12 o 
  -3  17   1        6.63       38.76     12.29 o 
  -2  17   1       30.82       36.38     12.26 o 
  -1  17   1       16.84        9.99     10.77 o 
   0  17   1       75.61       92.52     15.45 o 
   1  17   1       94.68      106.13     28.61 o 
   2  17   1        0.67        3.33     11.38 o 
   3  17   1       15.98       15.80     12.77 o 
   4  17   1       11.66      -17.15     17.15 o 
   5  17   1       24.19       29.69     20.98 o 
   6  17   1        1.31        5.05     17.54 o 
   7  17   1       10.13       17.43     22.70 o 
   8  17   1        7.72       19.31     25.25 o 
   9  17   1       19.88       41.07     27.64 o 
  -8  18   1        0.06      -20.65     20.65 o 
  -7  18   1        4.95       -7.77     19.20 o 
  -6  18   1        0.02       15.43     19.76 o 
  -5  18   1        0.16       -3.79      8.92 o 
  -4  18   1       10.91        0.06     10.33 o 
  -3  18   1       29.49       15.95     12.09 o 
  -2  18   1        0.32       -4.87     14.71 o 
  -1  18   1        0.12       20.46     12.91 o 
   0  18   1        0.08        5.15     14.18 o 
   1  18   1        2.33       10.72     10.60 o 
   2  18   1       15.34       35.87     11.57 o 
   3  18   1       34.70       36.29     15.35 o 
   4  18   1        2.63       16.21     19.09 o 
   5  18   1       10.60        3.94     19.76 o 
   6  18   1        9.06        9.44     23.09 o 
   7  18   1        2.23        2.78     23.42 o 
  -5  19   1       18.38       33.95     11.16 o 
  -4  19   1        0.02        1.39     11.27 o 
  -3  19   1        2.57       -9.84      9.84 o 
  -2  19   1        3.93        0.53     10.95 o 
  -1  19   1        4.70       13.94     11.79 o 
   0  19   1       12.17       12.99     11.24 o 
   1  19   1        5.00       -0.12     11.00 o 
   2  19   1        0.00       10.75     11.40 o 
   3  19   1       60.34       80.05     12.93 o 
   4  19   1       27.35       45.79     25.81 o 
   5  19   1      105.40      146.64     34.80 o 
  -1  20   1       49.86       30.94     14.00 o 
   0  20   1        4.69        7.86     12.28 o 
 -18   0   2       19.57       27.64     22.31 o 
 -16   0   2        2.57       29.03     19.81 o 
 -14   0   2        0.04      -13.21     13.21 o 
 -12   0   2      120.89      130.63     12.01 o 
 -10   0   2     2331.87     2310.00     48.22 o 
  -8   0   2     4958.05     5211.52    115.24 o 
  -6   0   2    10814.91    11563.88    222.10 o 
  -4   0   2     4110.07     4012.74     59.36 o 
  -2   0   2     2171.27     2189.61     25.89 o 
   0   0   2     7072.45     6902.22     96.54 o 
   2   0   2     2428.32     2531.97     33.74 o 
   4   0   2     6501.51     6638.22     94.73 o 
   6   0   2     1154.99     1045.60     21.45 o 
   8   0   2      664.56      669.62     21.48 o 
  10   0   2      273.18      256.07     11.22 o 
  12   0   2       25.07       38.11      7.97 o 
  14   0   2      117.21      135.87     14.03 o 
  16   0   2       23.10       48.34     18.09 o 
 -18   1   2       15.51       28.29     15.28 o 
 -17   1   2       21.66       25.22     13.87 o 
 -16   1   2       23.61       12.77     13.51 o 
 -15   1   2       11.74       16.53      9.53 o 
 -14   1   2        7.24       12.05      8.51 o 
 -13   1   2        0.04       -1.94      7.64 o 
 -12   1   2       86.73       62.43      6.74 o 
 -11   1   2      227.61      232.67     12.16 o 
 -10   1   2        9.75        3.28      3.89 o 
  -9   1   2       32.86       26.70      3.59 o 
  -8   1   2        1.97        3.28      2.78 o 
  -7   1   2     3230.74     3064.43     41.19 o 
  -6   1   2     4540.51     4530.81     53.81 o 
  -5   1   2      540.38      529.69     10.08 o 
  -4   1   2       18.96       26.43      2.54 o 
  -3   1   2     2287.52     2267.69     22.33 o 
  -2   1   2       57.26       57.71      2.08 o 
  -1   1   2      194.46      175.85      3.08 o 
   0   1   2    11787.19    11704.20    115.13 o 
   1   1   2     2509.22     2402.36     21.74 o 
   2   1   2     8649.17     8542.61     80.71 o 
   3   1   2     6553.24     6225.65     65.91 o 
   4   1   2      244.38      274.90      5.19 o 
   5   1   2       61.23       73.99      4.28 o 
   6   1   2     1161.18     1245.26     18.34 o 
   7   1   2     1253.22     1196.40     27.22 o 
   8   1   2       53.07       57.85      4.07 o 
   9   1   2       24.07       18.54      3.47 o 
  10   1   2      527.24      485.52     10.85 o 
  11   1   2     1003.84     1027.13     18.82 o 
  12   1   2       66.16       49.68      6.31 o 
  13   1   2        1.20        9.39      7.24 o 
  14   1   2       23.34       23.53      8.30 o 
  15   1   2       70.48       99.08     12.66 o 
  16   1   2       40.52       60.30     10.54 o 
  17   1   2       21.66       29.15     22.87 o 
 -18   2   2       34.71       63.49     16.57 o 
 -17   2   2       12.64       32.76     14.32 o 
 -16   2   2        1.23        5.79      9.20 o 
 -15   2   2        2.00        7.60      9.16 o 
 -14   2   2       29.26       22.93      8.99 o 
 -13   2   2      130.06      106.41     11.90 o 
 -12   2   2       26.66       13.04     10.97 o 
 -11   2   2       61.04       41.88      5.76 o 
 -10   2   2      779.51      707.22     15.65 o 
  -9   2   2      753.63      771.97     17.70 o 
  -8   2   2        7.31       -1.01      3.18 o 
  -7   2   2     5910.51     6110.48     92.82 o 
  -6   2   2     4234.89     4500.82     57.78 o 
  -5   2   2      968.93      975.23     15.23 o 
  -4   2   2      197.91      177.20      5.17 o 
  -3   2   2      306.93      303.93      5.45 o 
  -2   2   2        7.30        9.98      1.29 o 
  -1   2   2     2772.46     2613.45     25.99 o 
   0   2   2     7465.39     7082.56     59.30 o 
   1   2   2    41452.43    42529.69    418.73 o 
   2   2   2     3260.22     3144.12     38.66 o 
   3   2   2    28737.41    29606.21    348.02 o 
   4   2   2     2857.20     2939.05     33.06 o 
   5   2   2     1525.73     1498.76     21.14 o 
   6   2   2     1034.24     1000.07     15.81 o 
   7   2   2       15.17       11.78      2.94 o 
   8   2   2      116.50      120.78      6.88 o 
   9   2   2        5.49        5.63      3.30 o 
  10   2   2      227.87      215.36      8.62 o 
  11   2   2      809.16      779.90     19.66 o 
  12   2   2      195.21      180.16     10.39 o 
  13   2   2        0.00       -1.72      5.51 o 
  14   2   2      163.09      155.37     12.84 o 
  15   2   2        1.04        6.89      9.05 o 
  16   2   2       75.10       84.88     11.63 o 
  17   2   2        0.00       11.93      9.48 o 
 -18   3   2        0.31      -12.52     12.52 o 
 -17   3   2      131.04      110.30     19.58 o 
 -16   3   2        0.21       -5.81      8.71 o 
 -15   3   2       59.21       61.05     11.58 o 
 -14   3   2       53.45       44.45     10.16 o 
 -13   3   2        9.99       -0.96      6.64 o 
 -12   3   2      410.30      416.77     16.67 o 
 -11   3   2        6.46       -2.70      4.32 o 
 -10   3   2      175.01      179.00      8.24 o 
  -9   3   2        4.53       -1.80      3.60 o 
  -8   3   2       45.58       87.96      5.83 o 
  -7   3   2      295.79      336.25      8.41 o 
  -6   3   2      703.80      696.36     12.35 o 
  -5   3   2      195.86      178.35      5.15 o 
  -4   3   2      393.81      369.77      6.71 o 
  -3   3   2     1036.43      990.73     12.54 o 
  -2   3   2     5733.54     5472.54     55.58 o 
  -1   3   2    19059.96    18451.21    180.60 o 
   0   3   2    57058.55    60350.61    515.37 o 
   1   3   2      378.44      345.80      5.12 o 
   2   3   2    27335.57    27960.51    351.92 o 
   3   3   2     8570.25     8497.33    121.87 o 
   4   3   2      926.74      931.16     14.49 o 
   5   3   2      665.43      614.14     13.67 o 
   6   3   2       22.43       21.05      2.57 o 
   7   3   2       34.95       34.88      3.31 o 
   8   3   2     3351.18     3441.65     45.88 o 
   9   3   2      544.35      560.55     12.14 o 
  10   3   2      256.95      283.07      9.08 o 
  11   3   2        1.04        4.24      4.77 o 
  12   3   2      123.82      118.82      9.59 o 
  13   3   2       54.60       65.94      7.58 o 
  14   3   2       18.76       22.03      9.74 o 
  15   3   2       38.61       18.99      8.96 o 
  16   3   2       80.32       64.53     15.43 o 
  17   3   2       32.74       40.81     15.26 o 
 -18   4   2        8.79        9.02     12.00 o 
 -17   4   2        0.76        6.35     10.56 o 
 -16   4   2        0.12       -2.06     11.57 o 
 -15   4   2       19.67       27.10     13.14 o 
 -14   4   2        7.76       20.79     12.23 o 
 -13   4   2       94.43      119.32     11.54 o 
 -12   4   2        4.04        0.53      6.87 o 
 -11   4   2        4.02       -3.54      4.69 o 
 -10   4   2        9.73       -2.53      3.95 o 
  -9   4   2      677.74      681.23     14.81 o 
  -8   4   2      198.30      184.63      6.75 o 
  -7   4   2     1309.00     1273.33     19.41 o 
  -6   4   2        6.00        9.78      2.50 o 
  -5   4   2     1221.45     1170.58     16.31 o 
  -4   4   2     2216.92     2362.29     25.28 o 
  -3   4   2       64.38       56.95      2.49 o 
  -2   4   2        0.00       -0.01      1.17 o 
  -1   4   2     1521.93     1450.91     19.40 o 
   0   4   2     1251.74     1286.43     13.59 o 
   1   4   2      544.90      555.80      7.19 o 
   2   4   2      434.97      406.09      9.61 o 
   3   4   2      273.58      310.06      9.53 o 
   4   4   2     1537.26     1495.68     27.19 o 
   5   4   2      316.61      275.10      8.62 o 
   6   4   2      759.17      801.42     17.36 o 
   7   4   2      620.57      626.45     22.52 o 
   8   4   2        0.29       -0.47      4.56 o 
   9   4   2       47.07       47.91      5.54 o 
  10   4   2      245.83      234.51      9.87 o 
  11   4   2      106.72       95.76      8.40 o 
  12   4   2      156.29      167.56     17.27 o 
  13   4   2      146.35      161.44     11.90 o 
  14   4   2       25.99       25.41     10.16 o 
  15   4   2       27.75       18.46      8.80 o 
  16   4   2      103.91       99.61     12.63 o 
  17   4   2       25.04       70.23     30.41 o 
 -17   5   2        9.20       -4.30      8.93 o 
 -16   5   2       46.04       47.05     13.74 o 
 -15   5   2       60.35       34.56     10.26 o 
 -14   5   2       62.32       77.70     15.45 o 
 -13   5   2       19.84       19.44      6.46 o 
 -12   5   2      112.79       94.42     10.59 o 
 -11   5   2      346.05      315.93     12.87 o 
 -10   5   2      122.86      118.72      9.39 o 
  -9   5   2      651.40      671.01     13.87 o 
  -8   5   2      132.23      121.69      6.98 o 
  -7   5   2      164.43      167.91      6.19 o 
  -6   5   2     2277.38     2318.37     28.99 o 
  -5   5   2      620.63      663.37     12.32 o 
  -4   5   2       17.02       47.31      3.22 o 
  -3   5   2      239.47      266.55      5.71 o 
  -2   5   2     1161.95     1172.80     15.57 o 
  -1   5   2       63.30       86.02      2.90 o 
   0   5   2     5128.70     5184.97     48.39 o 
   1   5   2     2034.37     1924.99     20.53 o 
   2   5   2      237.63      272.27      5.42 o 
   3   5   2     7047.19     7535.27    134.18 o 
   4   5   2      272.74      288.23     10.24 o 
   5   5   2      165.01      157.73      6.59 o 
   6   5   2      442.08      442.72     13.11 o 
   7   5   2      238.48      271.39     13.10 o 
   8   5   2     2387.83     2391.21     59.90 o 
   9   5   2       25.71       30.01      5.72 o 
  10   5   2       19.72       20.31      7.86 o 
  11   5   2       59.45       50.23     13.71 o 
  12   5   2       37.28       49.31     20.56 o 
  13   5   2        0.98       -7.80      9.78 o 
  14   5   2       92.28      131.45     27.83 o 
  15   5   2      141.09      149.49     19.67 o 
  16   5   2       74.47       66.63     27.17 o 
  17   5   2       13.80       40.07     24.03 o 
 -17   6   2        0.75        6.59      9.18 o 
 -16   6   2       16.86       32.15      9.47 o 
 -15   6   2       19.42       23.28     12.02 o 
 -14   6   2       14.46       20.60      8.35 o 
 -13   6   2       28.42       19.55      7.20 o 
 -12   6   2       20.56       20.28      7.57 o 
 -11   6   2       11.50       10.55      5.89 o 
 -10   6   2     1850.14     1828.60     48.86 o 
  -9   6   2        0.96        1.36      3.66 o 
  -8   6   2      508.66      530.07     12.05 o 
  -7   6   2      440.20      422.52     10.36 o 
  -6   6   2       78.06       80.99      4.67 o 
  -5   6   2      122.34      130.24      7.80 o 
  -4   6   2     5230.69     5341.10     55.79 o 
  -3   6   2      700.79      701.73     10.57 o 
  -2   6   2      148.77      154.22      8.26 o 
  -1   6   2       63.18       46.80      2.87 o 
   0   6   2     4412.17     4490.25     44.64 o 
   1   6   2       92.29      105.18      2.85 o 
   2   6   2     3111.19     3138.98     38.38 o 
   3   6   2     1232.68     1350.62     22.65 o 
   4   6   2      513.71      558.65     12.23 o 
   5   6   2      231.17      240.26      8.21 o 
   6   6   2      123.56      120.30     10.21 o 
   7   6   2      106.17       95.57      8.99 o 
   8   6   2      204.42      228.93     12.99 o 
   9   6   2     2750.11     2765.18     71.81 o 
  10   6   2      203.07      178.24     15.30 o 
  11   6   2       19.96        7.01      9.16 o 
  12   6   2        0.06        7.04     10.72 o 
  13   6   2       22.46       -4.65     10.71 o 
  14   6   2       10.76       -3.54     12.18 o 
  15   6   2        1.67        2.10     10.89 o 
  16   6   2       19.88       23.58     14.33 o 
 -17   7   2       85.32      106.49     12.52 o 
 -16   7   2        2.46       14.36      8.65 o 
 -15   7   2       26.48       31.29     10.84 o 
 -14   7   2        1.35        1.04      7.84 o 
 -13   7   2       62.92       66.17      7.74 o 
 -12   7   2       13.52        5.38      5.58 o 
 -11   7   2      480.47      509.06     22.82 o 
 -10   7   2        7.03        6.76      5.44 o 
  -9   7   2        8.76        3.39      3.83 o 
  -8   7   2      204.04      200.27      7.73 o 
  -7   7   2     1001.16     1011.99     17.06 o 
  -6   7   2      282.31      298.86      8.10 o 
  -5   7   2       23.71       24.36      3.20 o 
  -4   7   2     1722.08     1848.46     24.36 o 
  -3   7   2      131.69      141.98      4.94 o 
  -2   7   2     4605.59     4678.04     59.01 o 
  -1   7   2      178.96      173.92      5.54 o 
   0   7   2        0.62        9.39      2.49 o 
   1   7   2     1180.61     1381.64     16.88 o 
   2   7   2     1276.54     1364.96     17.65 o 
   3   7   2        0.36        4.65      3.83 o 
   4   7   2      389.79      361.04     10.65 o 
   5   7   2      807.44      738.30     24.37 o 
   6   7   2      347.78      389.49     17.76 o 
   7   7   2        7.89       14.90      6.16 o 
   8   7   2     1131.60     1075.89     34.10 o 
   9   7   2      366.49      367.21     19.33 o 
  10   7   2      241.50      230.78     17.54 o 
  11   7   2      486.11      440.86     26.93 o 
  12   7   2        5.30       -2.98     11.64 o 
  13   7   2       35.60       21.80     17.57 o 
  14   7   2       18.36       33.53     16.46 o 
  15   7   2       54.49       64.59     19.23 o 
  16   7   2       16.96       33.27     15.52 o 
 -16   8   2        0.17        1.69     17.68 o 
 -15   8   2        8.31       -5.48     12.50 o 
 -14   8   2        1.96        1.21      5.70 o 
 -13   8   2       62.95       66.08      7.42 o 
 -12   8   2       72.82       66.22      8.08 o 
 -11   8   2      661.88      719.10     25.95 o 
 -10   8   2      116.67      146.00     14.28 o 
  -9   8   2        1.01        3.27      4.49 o 
  -8   8   2      356.26      342.04     10.06 o 
  -7   8   2       89.36       91.49      5.39 o 
  -6   8   2      362.46      344.79      9.17 o 
  -5   8   2       37.51       59.30      3.86 o 
  -4   8   2       98.22       96.78      4.46 o 
  -3   8   2      509.52      580.91     10.82 o 
  -2   8   2        2.88        1.83      2.00 o 
  -1   8   2      806.36      850.36     14.02 o 
   0   8   2     1210.12     1272.05     16.59 o 
   1   8   2      181.86      200.99      5.25 o 
   2   8   2      366.79      323.99      6.88 o 
   3   8   2      541.26      563.78     13.24 o 
   4   8   2       93.82      118.83      7.22 o 
   5   8   2      293.47      318.48     25.87 o 
   6   8   2      104.40       87.46     10.61 o 
   7   8   2        6.54        0.89      9.03 o 
   8   8   2       42.54       37.84      9.62 o 
   9   8   2     1894.91     1805.15     49.39 o 
  10   8   2      182.71      174.63     16.53 o 
  11   8   2       17.91       26.99     10.53 o 
  12   8   2       27.04       81.96     17.23 o 
  13   8   2        8.13      -11.49     11.49 o 
  14   8   2        0.95       -5.87     12.04 o 
  15   8   2        0.54       -3.36     17.15 o 
  16   8   2        0.21        3.44     23.37 o 
 -16   9   2        0.99       -0.09     14.86 o 
 -15   9   2      107.39      130.77     21.79 o 
 -14   9   2       54.32       58.86     17.76 o 
 -13   9   2       74.00       75.08     11.30 o 
 -12   9   2       10.50        7.65      8.32 o 
 -11   9   2       95.91       81.12     10.23 o 
 -10   9   2      479.13      428.96     19.81 o 
  -9   9   2       47.00       39.96      6.19 o 
  -8   9   2        1.92        0.06      4.17 o 
  -7   9   2       96.27       81.04      5.45 o 
  -6   9   2       81.31       90.78      6.02 o 
  -5   9   2     1757.20     1780.85     26.89 o 
  -4   9   2      241.10      240.65      6.72 o 
  -3   9   2       13.76       21.65      3.16 o 
  -2   9   2      712.00      662.86     11.77 o 
  -1   9   2     2493.32     2522.10     32.88 o 
   0   9   2      534.97      495.10     10.13 o 
   1   9   2     1164.46     1191.95     15.99 o 
   2   9   2       36.19       37.53      4.35 o 
   3   9   2     1151.14     1168.75     22.23 o 
   4   9   2      620.13      624.42     16.13 o 
   5   9   2        4.89       -6.05      6.05 o 
   6   9   2      329.57      334.66     19.79 o 
   7   9   2        5.09        3.63      7.85 o 
   8   9   2      622.68      575.48     24.99 o 
   9   9   2       17.72       29.95     13.66 o 
  10   9   2       28.61       29.30     15.75 o 
  11   9   2       24.90       37.62     11.84 o 
  12   9   2      101.76      121.35     52.06 o 
  13   9   2       26.86       10.18     14.26 o 
  14   9   2        4.20       -2.76     14.02 o 
  15   9   2       25.73       44.84     17.33 o 
 -16  10   2        3.97      -14.65     24.03 o 
 -15  10   2       19.64       48.86     17.96 o 
 -14  10   2        5.94       19.73     16.25 o 
 -13  10   2       22.90       -0.38     11.59 o 
 -12  10   2       18.32       10.56     10.47 o 
 -11  10   2       30.62       26.54      8.11 o 
 -10  10   2       40.97       39.88      9.26 o 
  -9  10   2        3.12       -1.37      4.98 o 
  -8  10   2      127.71      129.33     11.67 o 
  -7  10   2      528.10      563.48     14.84 o 
  -6  10   2      267.67      265.01      8.68 o 
  -5  10   2      311.83      309.78      8.55 o 
  -4  10   2      154.86      170.41      6.10 o 
  -3  10   2       25.73       27.63      3.46 o 
  -2  10   2       92.30       90.44      4.77 o 
  -1  10   2      264.52      251.63      7.29 o 
   0  10   2      250.63      246.03      7.04 o 
   1  10   2       34.76       44.42      3.97 o 
   2  10   2      183.98      183.03      7.15 o 
   3  10   2      130.78      126.21      6.08 o 
   4  10   2       38.87       46.48      9.08 o 
   5  10   2      210.57      193.93     14.88 o 
   6  10   2      363.74      311.98     18.31 o 
   7  10   2        6.52       15.74      8.93 o 
   8  10   2       28.58       21.86      9.67 o 
   9  10   2       55.45       70.98     13.36 o 
  10  10   2        0.05        7.10      9.75 o 
  11  10   2       60.15       61.54     23.96 o 
  12  10   2       10.66       19.38     14.55 o 
  13  10   2       34.17       24.18     16.26 o 
  14  10   2       18.48       10.59     15.49 o 
  15  10   2        0.00        4.38     15.78 o 
 -15  11   2       38.28       35.00     20.65 o 
 -14  11   2        0.42       -4.87     35.30 o 
 -13  11   2        0.93        7.91     13.18 o 
 -12  11   2       72.64       60.92     14.23 o 
 -11  11   2       49.03       59.79     13.27 o 
 -10  11   2       68.32       54.96      7.18 o 
  -9  11   2       94.77      105.05      7.56 o 
  -8  11   2      172.19      167.94      9.37 o 
  -7  11   2       25.17       26.77      5.97 o 
  -6  11   2       88.61      113.70      8.28 o 
  -5  11   2       99.35       93.15      6.45 o 
  -4  11   2        0.07        1.52      3.13 o 
  -3  11   2       62.03       63.03      4.81 o 
  -2  11   2       11.53       16.65      3.48 o 
  -1  11   2       82.97       87.26      4.88 o 
   0  11   2       20.50       22.31      3.63 o 
   1  11   2      171.25      174.54      5.84 o 
   2  11   2      199.56      200.01      6.70 o 
   3  11   2       13.68        5.24      4.18 o 
   4  11   2      391.64      407.07     17.66 o 
   5  11   2      410.63      409.02     20.52 o 
   6  11   2       65.75       80.71     12.50 o 
   7  11   2      175.19      187.33     22.08 o 
   8  11   2        5.05        9.02      9.33 o 
   9  11   2        1.27       -1.51     13.46 o 
  10  11   2        9.57        6.51     10.91 o 
  11  11   2       58.47       57.27     14.13 o 
  12  11   2        0.01      -12.02     13.86 o 
  13  11   2        2.07        1.20     14.46 o 
  14  11   2        4.13       -2.52     32.58 o 
 -14  12   2        1.34       -8.20     15.16 o 
 -13  12   2        0.74      -10.77     10.77 o 
 -12  12   2       48.04       72.99     20.35 o 
 -11  12   2       74.35       52.50     13.49 o 
 -10  12   2       53.54       46.54     12.68 o 
  -9  12   2       21.39       28.13      6.53 o 
  -8  12   2      104.59      102.75      8.40 o 
  -7  12   2        0.02       -4.97      4.97 o 
  -6  12   2       53.51       61.77      7.25 o 
  -5  12   2       30.48       31.81      5.28 o 
  -4  12   2       36.18       41.30      5.31 o 
  -3  12   2        0.09       -0.10      3.13 o 
  -2  12   2      394.83      393.26      9.49 o 
  -1  12   2       27.49       38.44      4.37 o 
   0  12   2       81.16       87.48      6.18 o 
   1  12   2      233.40      226.26      8.84 o 
   2  12   2        0.47        0.49      3.89 o 
   3  12   2      277.96      276.03      9.41 o 
   4  12   2      184.61      185.44     19.71 o 
   5  12   2      127.07      106.57     13.01 o 
   6  12   2      399.81      440.26     23.09 o 
   7  12   2        0.40       -2.51      8.13 o 
   8  12   2        3.46       -1.26      8.79 o 
   9  12   2       41.88       50.79     19.99 o 
  10  12   2        6.79       -7.52     10.35 o 
  11  12   2        0.12       -0.91     15.70 o 
  12  12   2       18.80       19.56     21.28 o 
  13  12   2        8.71        1.92     25.25 o 
  14  12   2        1.45        1.78     24.86 o 
 -13  13   2       13.64       -0.51     24.89 o 
 -12  13   2        4.15      -11.52     11.52 o 
 -11  13   2        7.14       16.45     12.09 o 
 -10  13   2       31.63       51.34     14.09 o 
  -9  13   2        2.23       -9.44      9.44 o 
  -8  13   2       33.89       27.70      9.82 o 
  -7  13   2        6.79       10.00      5.69 o 
  -6  13   2      174.50      178.57     10.33 o 
  -5  13   2       17.90       19.69      5.01 o 
  -4  13   2        3.58       -4.37      4.37 o 
  -3  13   2       48.00       67.49     12.43 o 
  -2  13   2      562.04      559.37     20.80 o 
  -1  13   2       29.31       27.73      5.38 o 
   0  13   2      105.40      121.06      7.81 o 
   1  13   2      517.29      573.43     14.44 o 
   2  13   2       79.41       73.30      7.13 o 
   3  13   2       89.36       88.15      6.83 o 
   4  13   2      238.52      234.95     17.64 o 
   5  13   2      156.14      154.62     15.82 o 
   6  13   2       47.72       31.46     10.97 o 
   7  13   2       27.89       19.92     10.30 o 
   8  13   2        0.64        9.45     10.32 o 
   9  13   2        8.61       17.76     12.09 o 
  10  13   2       11.11       14.81     11.96 o 
  11  13   2        0.09      -10.99     11.51 o 
  12  13   2        3.35      -15.18     15.18 o 
  13  13   2        0.21       -3.61     17.16 o 
 -13  14   2        1.12       13.70     17.96 o 
 -12  14   2       69.76       76.81     20.69 o 
 -11  14   2       34.90       53.32     22.62 o 
 -10  14   2        1.00      -12.30     12.30 o 
  -9  14   2       66.28       40.74     16.12 o 
  -8  14   2        4.14       -4.64      6.89 o 
  -7  14   2        0.28       -3.48      7.26 o 
  -6  14   2       58.13       64.46      9.18 o 
  -5  14   2        6.24       -3.75      5.15 o 
  -4  14   2        0.69        5.60      6.03 o 
  -3  14   2       68.91       54.54      9.38 o 
  -2  14   2      490.09      493.76     26.85 o 
  -1  14   2        0.12        5.04      7.53 o 
   0  14   2      930.17      975.85     24.93 o 
   1  14   2      146.55      155.07      9.25 o 
   2  14   2       20.07       21.06      6.68 o 
   3  14   2      139.03      132.46     13.62 o 
   4  14   2      211.34      167.86     16.26 o 
   5  14   2       24.60       43.45     11.58 o 
   6  14   2        2.63        0.65      9.87 o 
   7  14   2       27.43       14.24     17.98 o 
   8  14   2        2.02       15.08     15.43 o 
   9  14   2        1.03      -10.70     11.19 o 
  10  14   2        0.54       13.01     11.90 o 
  11  14   2        0.03        1.82     12.98 o 
  12  14   2       40.47       28.77     19.57 o 
 -12  15   2       33.18       20.04     26.47 o 
 -11  15   2        2.71       12.38     23.14 o 
 -10  15   2       39.09        9.55     21.09 o 
  -9  15   2       68.43       94.91     28.42 o 
  -8  15   2        0.01      -16.37     16.37 o 
  -7  15   2       62.92       72.70      9.10 o 
  -6  15   2      142.44      142.45     15.36 o 
  -5  15   2       33.59       24.11     10.76 o 
  -4  15   2        0.97       -1.66      6.72 o 
  -3  15   2        3.89        3.43     13.76 o 
  -2  15   2      196.29      194.62     18.64 o 
  -1  15   2       38.07       56.25     12.97 o 
   0  15   2       16.43        7.93      7.08 o 
   1  15   2      264.77      311.36     14.49 o 
   2  15   2       16.41        9.51     10.84 o 
   3  15   2       19.50       21.86      6.03 o 
   4  15   2      103.90       91.75     24.81 o 
   5  15   2      268.59      242.85     35.19 o 
   6  15   2       40.11       82.09     26.03 o 
   7  15   2        2.34       -1.79     11.51 o 
   8  15   2        3.79       -1.51     14.02 o 
   9  15   2        0.55       -5.52     13.57 o 
  10  15   2       50.13       66.74     20.50 o 
  11  15   2        0.04       16.53     19.84 o 
 -11  16   2        3.85       10.99     26.92 o 
 -10  16   2       91.74      114.67     33.47 o 
  -9  16   2        6.39       35.58     23.87 o 
  -8  16   2       16.98       32.63     22.26 o 
  -7  16   2       66.03       36.62     24.20 o 
  -6  16   2        2.59       -9.58     16.93 o 
  -5  16   2       10.38       11.33     10.72 o 
  -4  16   2        2.13       -8.46      8.46 o 
  -3  16   2        0.82       -4.00      9.70 o 
  -2  16   2        4.45        0.49     10.18 o 
  -1  16   2       21.67        5.26     10.62 o 
   0  16   2      126.46      140.36     25.75 o 
   1  16   2       39.50       49.50     16.62 o 
   2  16   2       80.95       93.18      9.94 o 
   3  16   2       34.76       25.91      8.19 o 
   4  16   2        7.52       21.87     18.48 o 
   5  16   2        4.57       -5.44     16.48 o 
   6  16   2       44.68       43.57     24.42 o 
   7  16   2        0.09        3.39     20.65 o 
   8  16   2       35.23       41.57     22.64 o 
   9  16   2        3.38       26.03     24.09 o 
  10  16   2       54.55       55.89     27.42 o 
  -9  17   2        3.22       26.36     23.53 o 
  -8  17   2      167.25      160.30     34.30 o 
  -7  17   2        3.97       -9.82      9.82 o 
  -6  17   2       65.27       73.90     19.81 o 
  -5  17   2       33.53       27.43     11.72 o 
  -4  17   2        7.83       -0.03     10.93 o 
  -3  17   2        1.47       -3.95     10.82 o 
  -2  17   2      119.88      134.53     23.56 o 
  -1  17   2       61.23       70.56     14.26 o 
   0  17   2       24.20       32.75     11.82 o 
   1  17   2       40.63       41.23     11.46 o 
   2  17   2        5.76       16.95     16.73 o 
   3  17   2        0.05      -10.82     17.98 o 
   4  17   2       44.14       35.24     22.70 o 
   5  17   2        2.55       27.75     20.54 o 
   6  17   2       49.86       34.69     23.37 o 
   7  17   2       28.65       38.85     26.53 o 
   8  17   2       59.61      146.64     35.35 o 
   9  17   2        1.24       35.19     28.36 o 
  -8  18   2       92.65      112.73     30.69 o 
  -7  18   2        2.54        2.16     20.37 o 
  -6  18   2       13.84       29.18     10.99 o 
  -5  18   2       95.68      102.33     18.18 o 
  -4  18   2       21.09        6.99     11.01 o 
  -3  18   2        9.79        3.64     11.79 o 
  -2  18   2        5.06       19.43     11.81 o 
  -1  18   2       12.40       -9.50     11.09 o 
   0  18   2       13.76        8.61     11.30 o 
   1  18   2       16.75        3.52      9.79 o 
   2  18   2       26.36       40.06     10.74 o 
   3  18   2        4.14       -6.05     18.04 o 
   4  18   2       52.47       81.59     25.31 o 
   5  18   2        3.43       15.26     22.31 o 
   6  18   2        1.19       30.14     23.48 o 
   7  18   2        8.72       20.76     23.31 o 
  -5  19   2        1.86        5.28     11.05 o 
  -4  19   2        4.66       18.17     12.82 o 
  -3  19   2        1.94       -3.77     11.45 o 
  -2  19   2       21.76       33.63     14.17 o 
  -1  19   2        7.67       10.23     11.97 o 
   0  19   2        0.02        4.26     11.13 o 
   1  19   2       30.52       26.20     12.38 o 
   2  19   2       46.99       27.34     11.00 o 
   3  19   2        1.06        8.05     20.76 o 
   4  19   2       20.77       43.07     22.37 o 
   5  19   2       31.63       76.09     26.25 o 
 -17   0   3       63.47       84.31     25.64 o 
 -15   0   3        0.01        5.11     17.32 o 
 -13   0   3       31.06       10.27     14.87 o 
 -11   0   3      107.32       93.22     11.21 o 
  -9   0   3      230.38      210.07     10.79 o 
  -7   0   3     1992.45     2076.05     39.95 o 
  -5   0   3     1281.28     1097.19     20.50 o 
  -3   0   3     7346.17     7123.32     85.81 o 
  -1   0   3    23285.13    23739.11    326.66 o 
   1   0   3      439.86      363.15      8.63 o 
   3   0   3     5408.95     5256.74     75.58 o 
   5   0   3     2069.55     2254.68     39.55 o 
   7   0   3        3.56        1.13      3.39 o 
   9   0   3      644.85      637.58     18.31 o 
  11   0   3     1295.85     1277.60     32.64 o 
  13   0   3        7.67       21.52      8.86 o 
  15   0   3        0.40       -7.22     14.26 o 
  17   0   3        1.05        0.33     14.26 o 
 -18   1   3       76.77       72.18     18.21 o 
 -17   1   3       77.27       62.60     16.70 o 
 -16   1   3      143.55      154.50     19.52 o 
 -15   1   3      125.78      111.97     17.66 o 
 -14   1   3      184.13      206.56     15.69 o 
 -13   1   3        0.06        7.41      7.70 o 
 -12   1   3      519.61      530.02     17.13 o 
 -11   1   3       20.38       18.62      4.73 o 
 -10   1   3        3.49       -1.63      3.80 o 
  -9   1   3        0.01       -3.78      3.78 o 
  -8   1   3      188.75      178.22      7.30 o 
  -7   1   3      666.76      707.16     14.03 o 
  -6   1   3     8616.79     8787.09    102.65 o 
  -5   1   3       37.23       37.54      2.86 o 
  -4   1   3      275.17      266.12      5.37 o 
  -3   1   3     3488.70     3312.88     30.70 o 
  -2   1   3      298.11      274.95      4.21 o 
  -1   1   3     9551.70     9323.97     84.08 o 
   0   1   3      367.16      360.05      4.95 o 
   1   1   3     2122.97     2091.99     20.31 o 
   2   1   3     1410.96     1368.48     16.19 o 
   3   1   3        4.30        6.86      1.63 o 
   4   1   3      220.57      179.18      6.35 o 
   5   1   3     1537.17     1494.42     20.85 o 
   6   1   3       10.88        7.75      2.40 o 
   7   1   3      833.71      874.79     13.75 o 
   8   1   3      138.39      138.95      5.34 o 
   9   1   3       12.14       11.41      3.27 o 
  10   1   3       11.75       16.17      3.85 o 
  11   1   3        1.15        0.66      4.21 o 
  12   1   3       98.58       81.91      6.86 o 
  13   1   3      237.74      220.37     15.83 o 
  14   1   3       26.22       35.44     11.79 o 
  15   1   3        0.94        0.69      7.43 o 
  16   1   3       13.67       14.64      8.77 o 
  17   1   3       10.43       24.73     12.00 o 
 -18   2   3       81.35      111.25     30.78 o 
 -17   2   3        0.73       -3.46     14.56 o 
 -16   2   3       31.35       26.36     10.82 o 
 -15   2   3      158.25      196.30     16.31 o 
 -14   2   3       28.94       23.47      9.74 o 
 -13   2   3      386.90      370.41     17.68 o 
 -12   2   3      820.69      836.43     20.14 o 
 -11   2   3       78.83       60.87      6.42 o 
 -10   2   3       61.66       60.90      6.38 o 
  -9   2   3      573.63      555.26     14.65 o 
  -8   2   3       23.53        9.56      3.16 o 
  -7   2   3     1663.70     1855.77     27.80 o 
  -6   2   3       37.58       56.17      3.80 o 
  -5   2   3     1201.93     1064.32     14.32 o 
  -4   2   3      338.09      349.45      6.30 o 
  -3   2   3      201.79      191.60      4.12 o 
  -2   2   3    10558.34    10435.22     90.60 o 
  -1   2   3     3655.67     3468.61     32.78 o 
   0   2   3      365.75      370.77      4.65 o 
   1   2   3     5385.32     5663.58     47.99 o 
   2   2   3     4106.58     4057.65     44.40 o 
   3   2   3     6111.71     6162.34     70.35 o 
   4   2   3      341.42      351.00      6.63 o 
   5   2   3        1.06        1.42      2.12 o 
   6   2   3      263.94      234.18      6.71 o 
   7   2   3      489.12      506.77     11.10 o 
   8   2   3        0.01        2.11      2.68 o 
   9   2   3      406.96      411.09     10.93 o 
  10   2   3      521.56      544.19     13.19 o 
  11   2   3        0.15        0.18      4.71 o 
  12   2   3       81.80       79.42      7.94 o 
  13   2   3       21.02       20.36      6.50 o 
  14   2   3       83.85       91.20     10.58 o 
  15   2   3       42.28       52.34      9.52 o 
  16   2   3       11.95        4.36      8.08 o 
  17   2   3       37.96       34.41      9.90 o 
 -18   3   3        5.09       27.79     19.98 o 
 -17   3   3       77.26       88.23     18.02 o 
 -16   3   3        5.31        2.86      9.07 o 
 -15   3   3      417.69      436.66     22.50 o 
 -14   3   3       45.65       36.28     10.30 o 
 -13   3   3      250.11      244.62     14.71 o 
 -12   3   3      315.83      286.44     13.05 o 
 -11   3   3      100.20      113.51      7.13 o 
 -10   3   3       92.48      101.92      7.17 o 
  -9   3   3      517.07      509.39     11.79 o 
  -8   3   3      694.38      743.17     15.91 o 
  -7   3   3      112.78       84.90      5.61 o 
  -6   3   3       57.77       78.61      5.52 o 
  -5   3   3       63.58       63.69      3.32 o 
  -4   3   3       67.23       63.51      3.14 o 
  -3   3   3     4907.88     4720.17     44.74 o 
  -2   3   3      795.92      801.40      9.72 o 
  -1   3   3      142.15      135.87      4.62 o 
   0   3   3    16018.98    15995.08    137.36 o 
   1   3   3     6515.20     6367.47     61.39 o 
   2   3   3      321.29      307.56      8.45 o 
   3   3   3     4364.07     4516.70     57.97 o 
   4   3   3     1195.26     1388.77     22.41 o 
   5   3   3     1032.83     1091.91     20.77 o 
   6   3   3     1568.99     1610.47     28.70 o 
   7   3   3      346.47      343.97      7.88 o 
   8   3   3       19.59       15.83      3.26 o 
   9   3   3      392.64      410.38     10.63 o 
  10   3   3       18.48       24.12      4.32 o 
  11   3   3      349.62      321.80     12.42 o 
  12   3   3       70.67       69.78      7.76 o 
  13   3   3        5.02        6.64      5.33 o 
  14   3   3       65.08       60.90      7.48 o 
  15   3   3       73.79       68.91      9.80 o 
  16   3   3       23.15       23.74     13.39 o 
  17   3   3        4.71      -10.67     12.49 o 
 -18   4   3       87.23       75.78     16.91 o 
 -17   4   3        6.73       10.21     10.02 o 
 -16   4   3       47.99       38.17     13.52 o 
 -15   4   3       71.64       83.03     17.27 o 
 -14   4   3       66.02       50.94     14.10 o 
 -13   4   3       67.72       48.63     11.19 o 
 -12   4   3      135.86      146.71     11.81 o 
 -11   4   3       36.91       38.42      5.80 o 
 -10   4   3      395.31      376.04     18.00 o 
  -9   4   3        7.58        7.54      3.78 o 
  -8   4   3      745.39      727.35     13.96 o 
  -7   4   3      380.04      337.51     10.40 o 
  -6   4   3      683.53      702.33     12.09 o 
  -5   4   3       51.60       70.66      3.95 o 
  -4   4   3     2311.86     2249.77     27.31 o 
  -3   4   3     1051.40     1068.91     12.71 o 
  -2   4   3     2159.72     2065.26     23.43 o 
  -1   4   3     4256.66     4213.59     38.29 o 
   0   4   3      968.97      974.16     10.53 o 
   1   4   3      114.79      127.58      3.08 o 
   2   4   3     3154.81     3208.18     41.43 o 
   3   4   3     1170.30     1272.00     23.98 o 
   4   4   3     4512.03     4691.95     71.71 o 
   5   4   3     4357.68     4277.99     65.40 o 
   6   4   3      382.52      340.24     10.43 o 
   7   4   3      474.86      491.51     20.35 o 
   8   4   3       41.61       34.09      6.07 o 
   9   4   3      213.66      243.82     10.91 o 
  10   4   3     2140.66     2208.73     46.74 o 
  11   4   3       90.86       94.58     12.24 o 
  12   4   3      503.89      471.68     26.18 o 
  13   4   3       33.94       24.70     11.14 o 
  14   4   3       64.36       61.68     14.10 o 
  15   4   3        7.41        5.12     20.95 o 
  16   4   3        2.70       18.45     13.74 o 
 -18   5   3       10.51        9.09     13.68 o 
 -17   5   3       12.23       19.50     10.32 o 
 -16   5   3        5.84       -7.10      9.12 o 
 -15   5   3       75.21       82.32     18.88 o 
 -14   5   3        0.25       -8.25      8.25 o 
 -13   5   3        1.91       -0.52      6.82 o 
 -12   5   3        0.18       -4.59      5.48 o 
 -11   5   3      217.75      239.32     11.78 o 
 -10   5   3      127.88      141.52      7.60 o 
  -9   5   3       58.58       53.85      5.24 o 
  -8   5   3      134.19      149.68      6.83 o 
  -7   5   3        0.95        4.02      2.95 o 
  -6   5   3     2268.84     2316.69     31.03 o 
  -5   5   3      847.06      837.32     12.48 o 
  -4   5   3      170.95      170.96      5.75 o 
  -3   5   3      160.15      119.32      4.40 o 
  -2   5   3      342.49      319.57      6.42 o 
  -1   5   3      214.20      267.29      5.12 o 
   0   5   3     1304.57     1283.76     13.51 o 
   1   5   3        7.00       23.77      2.44 o 
   2   5   3       77.13       74.15      5.50 o 
   3   5   3     1757.14     1748.36     31.39 o 
   4   5   3     4758.36     5138.27     78.69 o 
   5   5   3     1108.45     1206.14     40.45 o 
   6   5   3     2156.28     2144.63     43.22 o 
   7   5   3      417.96      412.82     15.73 o 
   8   5   3      652.06      676.26     21.11 o 
   9   5   3      198.44      195.52     12.50 o 
  10   5   3      135.32      145.88     13.72 o 
  11   5   3       56.38       36.62     10.33 o 
  12   5   3       42.45       43.88     13.17 o 
  13   5   3        2.25      -15.52     16.43 o 
  14   5   3       31.24       22.70     12.38 o 
  15   5   3       14.37       42.59     13.79 o 
  16   5   3       39.39       21.14     14.87 o 
 -17   6   3       13.37       19.61     10.02 o 
 -16   6   3       17.51        2.92      9.44 o 
 -15   6   3        1.60       -4.46      7.88 o 
 -14   6   3        8.14        4.53      8.25 o 
 -13   6   3        2.06       -6.56      6.56 o 
 -12   6   3      306.48      298.07     13.38 o 
 -11   6   3        0.14       -0.61      5.60 o 
 -10   6   3      173.50      189.34      8.55 o 
  -9   6   3        4.82        6.09      3.79 o 
  -8   6   3      334.78      314.62      9.66 o 
  -7   6   3       11.84       28.01      3.73 o 
  -6   6   3      967.69     1029.94     16.96 o 
  -5   6   3      665.24      692.78     11.29 o 
  -4   6   3      966.95     1040.85     15.18 o 
  -3   6   3      866.19      922.95     14.67 o 
  -2   6   3     2396.98     2285.46     29.40 o 
  -1   6   3       78.80       90.30      3.74 o 
   0   6   3     1055.77     1066.90     12.47 o 
   1   6   3     1897.01     1897.72     22.00 o 
   2   6   3     1668.96     1923.58     27.89 o 
   3   6   3     1539.43     1432.51     27.72 o 
   4   6   3      537.52      505.12     14.47 o 
   5   6   3      431.40      476.25     15.99 o 
   6   6   3      901.66      879.70     23.73 o 
   7   6   3        8.62        3.29      5.76 o 
   8   6   3      989.76      990.62     37.52 o 
   9   6   3       29.16       23.94      8.43 o 
  10   6   3       33.18       26.50      9.76 o 
  11   6   3       71.31       52.36     12.10 o 
  12   6   3      173.41      182.88     20.01 o 
  13   6   3       17.15       27.40     13.27 o 
  14   6   3      113.08      136.75     19.57 o 
  15   6   3       11.12       -3.54     12.75 o 
  16   6   3        0.49       -8.07     12.56 o 
 -17   7   3        0.22       -5.66      9.09 o 
 -16   7   3        0.08       10.08     12.03 o 
 -15   7   3      269.92      320.06     26.51 o 
 -14   7   3       44.17       62.96     10.94 o 
 -13   7   3       99.90       92.51     10.59 o 
 -12   7   3      143.16      152.81     10.48 o 
 -11   7   3     1151.28     1149.48     26.69 o 
 -10   7   3      238.25      255.91     13.57 o 
  -9   7   3       49.50       49.75      7.07 o 
  -8   7   3       69.94       55.46      5.42 o 
  -7   7   3       83.25      100.71      5.70 o 
  -6   7   3     2217.45     2172.79     30.15 o 
  -5   7   3       22.27       24.63      3.09 o 
  -4   7   3       27.10       32.44      3.23 o 
  -3   7   3      469.31      450.23     12.17 o 
  -2   7   3        6.96        5.82      2.24 o 
  -1   7   3      352.19      311.74      6.68 o 
   0   7   3     4712.15     4475.40     47.24 o 
   1   7   3       20.32       25.03      2.65 o 
   2   7   3       20.63       17.64      3.51 o 
   3   7   3       15.53       14.05      3.30 o 
   4   7   3     1712.25     1655.71     35.74 o 
   5   7   3       17.40       24.73      8.44 o 
   6   7   3      221.87      201.07     11.90 o 
   7   7   3      213.25      215.83     13.09 o 
   8   7   3     1318.17     1264.86     32.26 o 
   9   7   3      310.29      332.65     19.27 o 
  10   7   3       12.97       21.71      9.85 o 
  11   7   3        1.36       -6.09      9.10 o 
  12   7   3       12.90       21.75     16.21 o 
  13   7   3        0.16        0.67     12.63 o 
  14   7   3        1.61       -9.63     11.84 o 
  15   7   3        5.58        3.76     13.07 o 
  16   7   3       39.52       36.08     26.81 o 
 -17   8   3        8.12       -1.18      9.60 o 
 -16   8   3        5.89        9.46      9.03 o 
 -15   8   3        0.96        7.06     13.05 o 
 -14   8   3        3.70       -7.17      7.17 o 
 -13   8   3       20.24       14.41      7.73 o 
 -12   8   3       87.81       99.98      9.07 o 
 -11   8   3      155.86      176.98     11.36 o 
 -10   8   3      479.39      484.08     16.05 o 
  -9   8   3      949.53      987.87     21.14 o 
  -8   8   3      195.51      193.37      8.11 o 
  -7   8   3       13.61       11.20      3.92 o 
  -6   8   3      254.62      274.61      8.04 o 
  -5   8   3      167.68      152.82      5.60 o 
  -4   8   3       41.57       35.83      3.47 o 
  -3   8   3       26.49       36.45      3.57 o 
  -2   8   3      551.16      641.37     12.31 o 
  -1   8   3     3052.35     3159.81     35.30 o 
   0   8   3        9.98        7.85      2.43 o 
   1   8   3       24.05        9.63      2.44 o 
   2   8   3     1192.07     1302.97     23.27 o 
   3   8   3      337.68      326.33     12.83 o 
   4   8   3        5.83       -4.49      4.49 o 
   5   8   3      351.36      352.27     17.55 o 
   6   8   3      480.35      419.34     44.79 o 
   7   8   3      229.53      217.67     15.60 o 
   8   8   3       40.87       61.18     11.25 o 
   9   8   3     1236.65     1192.95     37.91 o 
  10   8   3      294.60      279.69     19.69 o 
  11   8   3      261.22      277.00     20.02 o 
  12   8   3        7.71      -11.46     11.46 o 
  13   8   3        5.09       -0.51     12.46 o 
  14   8   3        1.30        6.38     13.26 o 
  15   8   3       21.54       38.67     16.44 o 
 -16   9   3        4.36        8.75      8.13 o 
 -15   9   3       48.17       50.03      9.75 o 
 -14   9   3       28.29       32.93      8.77 o 
 -13   9   3        8.14        6.15      8.20 o 
 -12   9   3      317.41      298.54     13.34 o 
 -11   9   3       19.02        9.13      6.66 o 
 -10   9   3       21.22       16.88      6.49 o 
  -9   9   3     2474.07     2479.47     45.06 o 
  -8   9   3      286.84      289.10     11.03 o 
  -7   9   3      238.09      201.95      9.02 o 
  -6   9   3      351.16      355.89      8.68 o 
  -5   9   3       30.06       29.45      3.61 o 
  -4   9   3      822.51      857.22     13.76 o 
  -3   9   3      109.76      137.67      6.07 o 
  -2   9   3     1102.78     1149.77     18.29 o 
  -1   9   3      489.74      485.85      9.38 o 
   0   9   3     1255.47     1262.26     17.04 o 
   1   9   3     1252.55     1169.09     15.60 o 
   2   9   3        9.69        7.82      4.34 o 
   3   9   3       85.06       78.90      6.40 o 
   4   9   3      485.35      514.11     27.74 o 
   5   9   3      581.30      610.09     23.92 o 
   6   9   3       14.74       12.52      9.24 o 
   7   9   3      436.46      432.32     21.39 o 
   8   9   3      711.91      744.88     47.01 o 
   9   9   3       31.83       43.67     19.74 o 
  10   9   3       22.33       12.48     10.32 o 
  11   9   3      258.83      279.74     21.13 o 
  12   9   3        2.06      -12.23     17.70 o 
  13   9   3       28.87       11.08     19.95 o 
  14   9   3        2.70       -8.02     14.51 o 
  15   9   3       19.90       28.95     17.46 o 
 -16  10   3        3.33       -2.61     25.14 o 
 -15  10   3       44.78       44.69     23.45 o 
 -14  10   3      125.30      142.91     17.62 o 
 -13  10   3       73.68       97.13     10.10 o 
 -12  10   3      107.97      109.93      8.98 o 
 -11  10   3        3.00       -2.58      5.56 o 
 -10  10   3      198.64      185.93     10.62 o 
  -9  10   3        2.20       18.19      7.41 o 
  -8  10   3      454.23      436.42     15.20 o 
  -7  10   3        8.54        8.88      4.52 o 
  -6  10   3        3.48        0.90      3.17 o 
  -5  10   3      411.06      438.56      9.74 o 
  -4  10   3      930.30      967.13     15.39 o 
  -3  10   3      318.48      308.62     13.08 o 
  -2  10   3      693.49      709.71     12.93 o 
  -1  10   3       44.68       52.09      3.93 o 
   0  10   3       13.45       10.75      2.94 o 
   1  10   3       10.87        8.04      2.47 o 
   2  10   3        1.14        1.85      3.14 o 
   3  10   3      630.58      598.41     16.48 o 
   4  10   3      323.35      329.36     15.72 o 
   5  10   3      768.15      695.27     26.60 o 
   6  10   3       39.18       56.74     11.15 o 
   7  10   3      233.45      246.60     17.61 o 
   8  10   3      177.31      181.57     16.46 o 
   9  10   3      240.14      264.12     19.68 o 
  10  10   3      262.08      254.13     20.19 o 
  11  10   3      118.49      116.01     16.41 o 
  12  10   3      169.56      207.95     34.25 o 
  13  10   3       52.49       64.54     32.44 o 
  14  10   3        0.04       -6.46     27.03 o 
 -15  11   3       31.54       12.68     23.98 o 
 -14  11   3        4.84        1.87     32.17 o 
 -13  11   3       95.00      106.26     16.53 o 
 -12  11   3       42.11       51.17      6.92 o 
 -11  11   3      146.32      151.80      9.66 o 
 -10  11   3        3.12        4.91      5.81 o 
  -9  11   3      286.20      219.86     20.03 o 
  -8  11   3       65.57       77.75      9.38 o 
  -7  11   3        5.43       -5.16      5.16 o 
  -6  11   3      180.10      163.42      8.43 o 
  -5  11   3      714.72      713.69     13.28 o 
  -4  11   3      670.59      691.64     13.60 o 
  -3  11   3      685.63      665.63     13.09 o 
  -2  11   3      254.39      235.65      8.11 o 
  -1  11   3      170.40      174.76      6.76 o 
   0  11   3        7.57        6.22      3.06 o 
   1  11   3      377.98      358.18      7.87 o 
   2  11   3      103.24      100.90      5.23 o 
   3  11   3       79.02       81.27      7.51 o 
   4  11   3        1.65       -6.63      7.89 o 
   5  11   3        0.11       -2.57      7.86 o 
   6  11   3       64.34       66.12     11.89 o 
   7  11   3      474.37      497.81     24.50 o 
   8  11   3       33.72       10.03     13.02 o 
   9  11   3       62.99       69.49     13.75 o 
  10  11   3       41.10       38.80     12.44 o 
  11  11   3       32.92       54.00     14.46 o 
  12  11   3        6.68       -0.79     14.87 o 
  13  11   3        7.23       11.62     15.67 o 
  14  11   3        9.75      -13.24     17.79 o 
 -14  12   3        0.35       -0.10     16.65 o 
 -13  12   3       43.64       24.24     14.49 o 
 -12  12   3       15.30       -5.01     10.75 o 
 -11  12   3       29.17       40.61      6.41 o 
 -10  12   3       13.66       12.65      6.98 o 
  -9  12   3       34.00       27.46      6.93 o 
  -8  12   3       17.28       13.98      6.52 o 
  -7  12   3       94.35      123.13      9.39 o 
  -6  12   3      244.34      230.70      9.96 o 
  -5  12   3       26.75       17.69      5.36 o 
  -4  12   3       93.30       93.31      6.95 o 
  -3  12   3       43.35       29.99      4.39 o 
  -2  12   3     1110.79     1118.40     17.47 o 
  -1  12   3       48.38       38.88      4.98 o 
   0  12   3       84.89       96.47      5.76 o 
   1  12   3      122.36       97.70      5.55 o 
   2  12   3       19.46       11.97      4.29 o 
   3  12   3      198.36      170.61     18.87 o 
   4  12   3       36.96       28.31     11.08 o 
   5  12   3      198.01      225.53     21.40 o 
   6  12   3      400.10      393.36     22.28 o 
   7  12   3        5.34        3.77      9.28 o 
   8  12   3        7.60       25.05     10.60 o 
   9  12   3        0.13       -6.86      9.53 o 
  10  12   3       51.84       38.71     17.93 o 
  11  12   3        2.88       13.78     12.12 o 
  12  12   3       17.05       17.48     16.62 o 
  13  12   3       35.65       24.49     22.06 o 
 -14  13   3       62.68       66.99     29.97 o 
 -13  13   3        0.96       13.68     16.87 o 
 -12  13   3       13.09        0.01     12.86 o 
 -11  13   3      167.75      166.28     23.77 o 
 -10  13   3       50.93       51.89      8.33 o 
  -9  13   3        7.43       12.22      6.55 o 
  -8  13   3       41.95       37.84      8.18 o 
  -7  13   3        1.36       -5.95      5.95 o 
  -6  13   3      140.10      132.21      8.77 o 
  -5  13   3        1.29       -4.30      5.28 o 
  -4  13   3        4.90        7.68      6.11 o 
  -3  13   3        9.63       12.68      6.48 o 
  -2  13   3      945.11     1007.77     27.08 o 
  -1  13   3     2469.21     2424.76     39.75 o 
   0  13   3      314.25      281.29     10.38 o 
   1  13   3       25.66       20.87      5.76 o 
   2  13   3      255.24      238.33     10.03 o 
   3  13   3      213.15      163.36     15.48 o 
   4  13   3      597.91      614.93     32.28 o 
   5  13   3      358.23      334.12     21.11 o 
   6  13   3       39.51       36.95     11.40 o 
   7  13   3        2.57        5.44      9.70 o 
   8  13   3        0.08       -0.02     10.13 o 
   9  13   3       11.19       17.87     11.53 o 
  10  13   3       11.71       12.83     12.19 o 
  11  13   3        0.07       13.66     13.72 o 
  12  13   3       82.33      130.24     27.03 o 
 -13  14   3       12.16       17.60     28.14 o 
 -12  14   3       17.22       25.64     23.92 o 
 -11  14   3        0.12      -18.54     18.54 o 
 -10  14   3        6.22       10.93     14.07 o 
  -9  14   3      136.46      156.36     13.59 o 
  -8  14   3       28.00       45.86     13.51 o 
  -7  14   3      397.66      413.49     46.77 o 
  -6  14   3       95.11      107.23     14.71 o 
  -5  14   3        1.29       -2.61      6.39 o 
  -4  14   3       88.25       61.33     12.62 o 
  -3  14   3       61.83       37.88     12.18 o 
  -2  14   3       16.56       22.29     11.96 o 
  -1  14   3        1.48       10.20      6.59 o 
   0  14   3      118.55      137.20      9.15 o 
   1  14   3       14.10       11.07      6.60 o 
   2  14   3        5.56       -1.78      4.94 o 
   3  14   3      314.70      338.29     32.78 o 
   4  14   3        5.57        0.39     10.99 o 
   5  14   3      171.88      179.22     17.68 o 
   6  14   3       36.48       39.83     12.31 o 
   7  14   3       10.28       23.53     11.87 o 
   8  14   3       70.09       41.92     18.96 o 
   9  14   3        7.54       14.54     12.58 o 
  10  14   3        3.55      -11.02     11.02 o 
  11  14   3      188.46      225.03     26.17 o 
  12  14   3        6.79      -14.04     25.36 o 
 -12  15   3        1.09       15.65     25.09 o 
 -11  15   3       23.02       35.30     26.58 o 
 -10  15   3        3.71        3.44     21.81 o 
  -9  15   3        6.83        8.88     10.91 o 
  -8  15   3       22.41       24.95     10.44 o 
  -7  15   3       12.47        9.06     10.16 o 
  -6  15   3      127.64      145.78     16.89 o 
  -5  15   3      161.22      127.31     16.63 o 
  -4  15   3       65.86       75.25     14.08 o 
  -3  15   3       89.44       68.97     20.31 o 
  -2  15   3       67.33       67.62     13.89 o 
  -1  15   3      110.58       98.08     15.14 o 
   0  15   3       61.50       56.52      8.63 o 
   1  15   3       49.60       24.00      7.58 o 
   2  15   3       17.48        4.04      9.03 o 
   3  15   3       10.23       24.70     18.32 o 
   4  15   3        4.70       14.54     18.65 o 
   5  15   3      229.37      229.08     36.14 o 
   6  15   3        1.64        8.33     12.62 o 
   7  15   3      115.26       94.71     18.98 o 
   8  15   3        0.37       19.28     15.96 o 
   9  15   3      100.49       85.05     19.83 o 
  10  15   3       47.39       29.07     27.06 o 
  11  15   3        5.82       59.66     25.97 o 
 -11  16   3        2.83        3.66     23.75 o 
 -10  16   3        1.13        4.22     22.59 o 
  -9  16   3       67.05       61.61     26.64 o 
  -8  16   3       20.26       19.46     11.52 o 
  -7  16   3        0.06       16.71     10.56 o 
  -6  16   3        1.26        8.09     18.43 o 
  -5  16   3      191.36      194.82     19.82 o 
  -4  16   3       78.90       86.60     16.15 o 
  -3  16   3        5.46       -9.05     10.05 o 
  -2  16   3      265.39      229.43     20.39 o 
  -1  16   3      266.76      209.57     19.54 o 
   0  16   3       54.31       47.49      8.29 o 
   1  16   3       40.11       27.65     10.33 o 
   2  16   3        0.13       -5.53      5.53 o 
   3  16   3       39.66       76.15     24.09 o 
   4  16   3        0.22      -10.99     16.87 o 
   5  16   3       10.28       15.48     20.09 o 
   6  16   3        3.50       -8.88     16.98 o 
   7  16   3        1.31       23.20     22.53 o 
   8  16   3       26.78       61.44     28.14 o 
   9  16   3       43.77       56.89     28.69 o 
  -9  17   3        0.04       10.77     22.03 o 
  -8  17   3       20.50       20.98     13.88 o 
  -7  17   3       85.49      116.42     15.58 o 
  -6  17   3       21.25       31.53     12.30 o 
  -5  17   3        0.11       -7.91      9.68 o 
  -4  17   3        0.15        3.04     10.83 o 
  -3  17   3       19.88       27.42     27.69 o 
  -2  17   3       14.12       14.01     14.40 o 
  -1  17   3        0.17       11.39     10.85 o 
   0  17   3       28.91       29.15      8.68 o 
   1  17   3      155.42      145.68     15.94 o 
   2  17   3       22.34       -1.19      9.77 o 
   3  17   3       23.92       47.90     23.31 o 
   4  17   3        7.89       40.90     22.70 o 
   5  17   3       11.56       -3.55     18.04 o 
   6  17   3        6.97        3.77     21.09 o 
   7  17   3       11.13       47.84     28.25 o 
   8  17   3       39.08       88.97     32.97 o 
  -8  18   3       37.94       49.45     26.53 o 
  -7  18   3        3.40        9.92     10.29 o 
  -6  18   3       31.67       36.03     12.55 o 
  -5  18   3       95.24       71.07     15.36 o 
  -4  18   3       11.95       38.82     14.18 o 
  -3  18   3        2.62        8.83     11.92 o 
  -2  18   3        2.22       -4.54     11.18 o 
  -1  18   3       11.13       36.31     12.43 o 
   0  18   3       17.92       12.47     11.57 o 
   1  18   3        1.09       19.20      9.77 o 
   2  18   3       14.56        1.83     17.65 o 
   3  18   3       41.67       55.95     22.98 o 
   4  18   3        8.54       37.91     24.14 o 
   5  18   3       15.50       35.41     23.92 o 
   6  18   3        4.50       -9.93     21.53 o 
  -5  19   3       80.81      143.09     22.67 o 
  -4  19   3       47.73       52.47     14.96 o 
  -3  19   3        3.44        6.40     12.59 o 
  -2  19   3       14.60       27.06     13.28 o 
  -1  19   3       27.93       17.25      7.93 o 
   0  19   3        5.06        9.61     17.07 o 
   1  19   3        8.43       10.33     10.38 o 
   2  19   3       17.99        8.16     19.37 o 
   3  19   3       20.36       46.23     25.36 o 
   4  19   3       54.56       45.90     27.42 o 
 -18   0   4       71.71       60.44     25.92 o 
 -16   0   4       75.16       82.81     23.76 o 
 -14   0   4        5.89       11.66     15.26 o 
 -12   0   4       43.83       73.59     21.12 o 
 -10   0   4       90.86       68.07      9.37 o 
  -8   0   4       27.83       15.04      5.02 o 
  -6   0   4     6554.89     6995.65     98.87 o 
  -4   0   4     7393.12     7360.65     96.96 o 
  -2   0   4     1016.85     1047.35     15.75 o 
   0   0   4      340.18      367.85      9.69 o 
   2   0   4    10559.56     9962.47    140.48 o 
   4   0   4      367.91      364.86     10.20 o 
   6   0   4        4.01        3.80      3.45 o 
   8   0   4     2579.23     2671.16     48.37 o 
  10   0   4      183.75      191.03     12.51 o 
  12   0   4      684.67      598.82     24.02 o 
  14   0   4       88.58       74.59     11.25 o 
  16   0   4       40.66       64.60     18.04 o 
 -18   1   4       97.27      148.93     22.24 o 
 -17   1   4        1.93       -7.98     26.70 o 
 -16   1   4        0.23      -11.87     11.87 o 
 -15   1   4       47.62       62.77     15.46 o 
 -14   1   4      125.42      105.56     12.90 o 
 -13   1   4      108.47      110.31     15.49 o 
 -12   1   4       36.24       20.27      6.11 o 
 -11   1   4       33.30       30.21      5.52 o 
 -10   1   4       66.98       79.13      6.48 o 
  -9   1   4        0.05       -3.29      3.50 o 
  -8   1   4      895.77      999.37     17.34 o 
  -7   1   4     5670.04     5823.67     69.53 o 
  -6   1   4      245.90      264.50      7.09 o 
  -5   1   4      176.54      139.92      4.48 o 
  -4   1   4      614.21      662.02      8.86 o 
  -3   1   4      107.25      105.18      3.86 o 
  -2   1   4     1383.21     1355.17     14.20 o 
  -1   1   4     5358.35     5289.53     57.32 o 
   0   1   4      946.98      926.81     12.37 o 
   1   1   4     7542.06     7524.28     75.70 o 
   2   1   4      253.69      226.54      5.36 o 
   3   1   4     1966.35     2049.50     25.31 o 
   4   1   4      918.09      945.16     14.34 o 
   5   1   4      498.87      410.28      7.88 o 
   6   1   4      419.44      406.90      8.13 o 
   7   1   4       32.64       25.87      3.16 o 
   8   1   4       10.41        9.17      3.05 o 
   9   1   4        0.98        4.65      3.13 o 
  10   1   4      306.61      307.18      8.95 o 
  11   1   4      435.59      426.27     13.01 o 
  12   1   4       48.02       41.70      5.79 o 
  13   1   4       73.18       73.30      9.40 o 
  14   1   4       24.78       30.46      8.49 o 
  15   1   4        0.24       -7.20      7.20 o 
  16   1   4        5.68       15.32      8.36 o 
 -18   2   4       28.29       56.79     16.89 o 
 -17   2   4        3.31       -4.63     13.03 o 
 -16   2   4      107.30      121.76     14.82 o 
 -15   2   4       63.39       70.76     18.88 o 
 -14   2   4      141.56      106.76     13.08 o 
 -13   2   4       46.14       20.54      8.27 o 
 -12   2   4       20.68       14.77      4.93 o 
 -11   2   4      195.37      205.12      9.38 o 
 -10   2   4      298.48      274.13     11.29 o 
  -9   2   4      516.44      580.13     14.43 o 
  -8   2   4     1638.86     1631.14     33.54 o 
  -7   2   4      501.86      486.15     10.83 o 
  -6   2   4     1050.77     1110.10     16.58 o 
  -5   2   4      120.96      141.81      5.70 o 
  -4   2   4     4449.61     4337.43     47.69 o 
  -3   2   4     2433.71     2577.52     25.08 o 
  -2   2   4        0.64        1.15      1.36 o 
  -1   2   4     2082.64     1947.73     21.91 o 
   0   2   4     2438.07     2314.19     21.96 o 
   1   2   4        5.36        8.64      1.75 o 
   2   2   4      833.04      800.67      9.57 o 
   3   2   4      429.39      454.54      8.70 o 
   4   2   4      510.15      498.31      9.21 o 
   5   2   4      203.56      232.12      6.47 o 
   6   2   4      528.69      522.45     10.89 o 
   7   2   4        8.39        8.88      2.69 o 
   8   2   4      247.57      261.54     11.48 o 
   9   2   4       84.05       68.40      5.10 o 
  10   2   4       77.83       78.90      6.16 o 
  11   2   4      412.56      418.11     14.22 o 
  12   2   4       90.31       73.18      7.60 o 
  13   2   4       59.98       71.21      8.32 o 
  14   2   4      198.49      216.00     15.98 o 
  15   2   4        1.27        0.00      7.46 o 
  16   2   4      121.09      134.10     11.84 o 
 -18   3   4        6.71        7.89     14.48 o 
 -17   3   4       46.13       60.18     17.11 o 
 -16   3   4        1.58       13.71     13.32 o 
 -15   3   4      158.21      160.21     16.04 o 
 -14   3   4        1.71        4.15      8.55 o 
 -13   3   4       14.98       15.31      7.47 o 
 -12   3   4      102.01       80.45      8.79 o 
 -11   3   4       37.57       30.89      5.17 o 
 -10   3   4     1166.38     1223.19     22.70 o 
  -9   3   4      274.53      312.21     10.10 o 
  -8   3   4      683.34      664.12     15.67 o 
  -7   3   4      120.19      134.02      6.02 o 
  -6   3   4       85.13       82.00      4.46 o 
  -5   3   4       73.99       66.48      3.54 o 
  -4   3   4     2520.53     2549.37     26.45 o 
  -3   3   4     2357.09     2385.94     24.55 o 
  -2   3   4     5171.81     5006.96     49.57 o 
  -1   3   4      995.49      987.49     11.51 o 
   0   3   4     5065.29     4982.23     44.68 o 
   1   3   4       70.55       81.24      3.00 o 
   2   3   4     1562.12     1625.73     21.18 o 
   3   3   4      398.90      496.36     10.82 o 
   4   3   4      562.88      592.60     13.47 o 
   5   3   4     1176.45     1201.46     22.70 o 
   6   3   4     1125.91     1132.13     27.25 o 
   7   3   4        4.19        8.05      3.81 o 
   8   3   4      792.86      803.72     14.25 o 
   9   3   4      374.56      380.12      9.86 o 
  10   3   4       38.38       29.48      4.64 o 
  11   3   4      271.55      282.17     10.95 o 
  12   3   4       14.43       21.28      7.70 o 
  13   3   4        0.32       -1.51      4.87 o 
  14   3   4       13.44       16.15      5.84 o 
  15   3   4       22.20        2.53     11.61 o 
  16   3   4        0.09        6.46     12.68 o 
 -18   4   4        0.71        7.24     10.81 o 
 -17   4   4      322.52      344.05     39.40 o 
 -16   4   4        0.04       -4.55      8.24 o 
 -15   4   4        9.27       20.55     12.99 o 
 -14   4   4       12.26        7.94     11.75 o 
 -13   4   4        1.06       -7.39      9.19 o 
 -12   4   4       24.61       20.05      8.26 o 
 -11   4   4     1468.84     1496.02     30.59 o 
 -10   4   4      407.21      390.53     14.26 o 
  -9   4   4      141.95      143.93      6.94 o 
  -8   4   4        0.94        1.50      3.00 o 
  -7   4   4     4316.63     4333.09     54.00 o 
  -6   4   4      692.81      694.83     14.52 o 
  -5   4   4     3012.67     3046.84     32.86 o 
  -4   4   4      268.13      267.91      6.11 o 
  -3   4   4      324.56      364.66      6.51 o 
  -2   4   4     2980.33     2923.54     30.95 o 
  -1   4   4     4050.30     4061.59     37.37 o 
   0   4   4      962.69     1008.12     11.52 o 
   1   4   4     6549.60     6290.40     64.25 o 
   2   4   4      749.17      757.33     15.75 o 
   3   4   4     8670.00     9100.13    120.09 o 
   4   4   4     2374.12     2478.01     40.35 o 
   5   4   4       47.37       62.01      4.79 o 
   6   4   4      647.22      608.74     17.18 o 
   7   4   4      328.86      305.93     10.77 o 
   8   4   4      630.08      659.19     16.97 o 
   9   4   4      270.90      238.30     13.02 o 
  10   4   4      908.06      892.62     31.78 o 
  11   4   4      606.93      629.19     29.69 o 
  12   4   4        5.18        4.54      9.71 o 
  13   4   4       31.93       13.85     10.84 o 
  14   4   4        2.26      -10.37     10.37 o 
  15   4   4        1.80       14.56     13.20 o 
  16   4   4       22.72       16.35     13.66 o 
 -18   5   4        3.58        4.89     10.10 o 
 -17   5   4        5.13       -5.35      9.27 o 
 -16   5   4       52.54       65.83     12.71 o 
 -15   5   4        2.51        0.69      8.73 o 
 -14   5   4      303.10      321.94     19.49 o 
 -13   5   4       17.97       15.64      7.88 o 
 -12   5   4       40.43       23.35      7.18 o 
 -11   5   4      105.53      104.56      8.34 o 
 -10   5   4      239.03      246.16      9.73 o 
  -9   5   4      229.54      200.01      8.48 o 
  -8   5   4       92.00       96.21      6.25 o 
  -7   5   4     1720.05     1788.76     36.47 o 
  -6   5   4       34.11       22.33      5.17 o 
  -5   5   4       62.79       88.01      5.17 o 
  -4   5   4      284.46      291.06      6.91 o 
  -3   5   4     3581.49     3756.60     40.67 o 
  -2   5   4     1459.33     1458.64     18.23 o 
  -1   5   4     1041.12     1078.95     12.80 o 
   0   5   4      623.56      671.41      8.74 o 
   1   5   4     1162.13     1280.99     16.53 o 
   2   5   4    13626.54    14330.47    240.79 o 
   3   5   4      126.90      192.39      8.80 o 
   4   5   4     1435.04     1462.55     41.41 o 
   5   5   4      425.70      392.87     14.61 o 
   6   5   4      273.40      244.64     12.22 o 
   7   5   4       81.88       78.14      8.61 o 
   8   5   4       28.97       38.94      7.63 o 
   9   5   4        0.33        3.47      7.01 o 
  10   5   4     1064.54     1038.01     33.37 o 
  11   5   4      125.25      149.82     25.20 o 
  12   5   4      199.95      182.79     27.78 o 
  13   5   4       22.08       19.48     11.69 o 
  14   5   4       60.70       57.01     33.44 o 
  15   5   4        5.75        9.70     11.98 o 
  16   5   4        0.06       -4.83     13.13 o 
 -17   6   4       14.05       18.55     14.33 o 
 -16   6   4        0.08        1.51      9.29 o 
 -15   6   4       21.77       20.95     10.49 o 
 -14   6   4       25.06       29.24      8.99 o 
 -13   6   4        2.82        3.35      7.71 o 
 -12   6   4       11.01        4.69      6.91 o 
 -11   6   4      427.33      458.27     16.28 o 
 -10   6   4      252.93      280.80     10.97 o 
  -9   6   4       22.25       32.02      5.04 o 
  -8   6   4        0.55        0.55      3.62 o 
  -7   6   4        0.17       -2.15      2.95 o 
  -6   6   4       13.89        9.36      2.89 o 
  -5   6   4      195.95      160.21      6.25 o 
  -4   6   4     3522.88     3588.30     42.05 o 
  -3   6   4      471.40      555.15     10.24 o 
  -2   6   4        6.16       13.21      2.67 o 
  -1   6   4     3037.70     2802.84     29.62 o 
   0   6   4       32.14       47.31      2.74 o 
   1   6   4      214.05      218.02      5.07 o 
   2   6   4     1980.09     2209.42     34.25 o 
   3   6   4     2351.32     2659.93     45.36 o 
   4   6   4       38.98       14.65      7.59 o 
   5   6   4      864.85      875.01     24.03 o 
   6   6   4     1306.06     1436.28     33.42 o 
   7   6   4      557.25      604.69     20.26 o 
   8   6   4     1309.07     1259.79     37.22 o 
   9   6   4      785.36      695.68     26.63 o 
  10   6   4      557.99      529.13     26.62 o 
  11   6   4       25.11       47.39     13.64 o 
  12   6   4        4.24       31.56     12.49 o 
  13   6   4        0.20      -10.05     10.05 o 
  14   6   4        4.23        1.86     11.21 o 
  15   6   4        1.22       -1.19     12.89 o 
  16   6   4        1.43       10.88     22.48 o 
 -17   7   4        4.41        7.52     10.57 o 
 -16   7   4       36.39       34.30     11.30 o 
 -15   7   4        2.09      -10.93     10.93 o 
 -14   7   4        1.10        0.91      7.71 o 
 -13   7   4      248.80      284.53     20.53 o 
 -12   7   4      150.69      136.69     12.00 o 
 -11   7   4       31.96       22.42      7.15 o 
 -10   7   4       10.79        7.38      9.16 o 
  -9   7   4        9.18       15.17      4.81 o 
  -8   7   4      175.69      178.66     11.57 o 
  -7   7   4      761.34      804.91     15.82 o 
  -6   7   4       27.09       20.94      3.34 o 
  -5   7   4      549.81      547.48     10.88 o 
  -4   7   4      544.04      612.50     12.08 o 
  -3   7   4      133.76      127.57      6.99 o 
  -2   7   4      344.02      402.27      8.11 o 
  -1   7   4      526.50      521.83      8.59 o 
   0   7   4     2579.85     2601.86     27.72 o 
   1   7   4     2309.50     2416.53     29.06 o 
   2   7   4      262.42      279.11      9.68 o 
   3   7   4        3.94       -0.31      4.98 o 
   4   7   4       74.96       71.44      8.00 o 
   5   7   4      413.83      399.86     15.61 o 
   6   7   4      359.67      312.11     14.69 o 
   7   7   4       37.90       35.78      7.53 o 
   8   7   4      107.60      121.69     12.75 o 
   9   7   4     1010.14     1053.79     34.80 o 
  10   7   4      121.15      103.64     13.79 o 
  11   7   4       57.94       73.65     15.73 o 
  12   7   4       59.41       61.23     18.20 o 
  13   7   4      111.72      114.82     19.45 o 
  14   7   4       13.10       22.98     17.93 o 
  15   7   4        1.62      -17.12     17.12 o 
 -17   8   4        0.93       -9.50      9.50 o 
 -16   8   4       32.02       26.15     11.15 o 
 -15   8   4        0.17       -4.84      8.50 o 
 -14   8   4      158.58      160.68     13.68 o 
 -13   8   4       25.91       12.12      8.38 o 
 -12   8   4      143.92      142.57     14.28 o 
 -11   8   4      137.37      129.55      9.94 o 
 -10   8   4       41.09       28.79      7.09 o 
  -9   8   4        1.58       -3.95      4.91 o 
  -8   8   4       46.11       53.06      5.74 o 
  -7   8   4      103.51       95.66      6.09 o 
  -6   8   4       35.75       33.42      3.85 o 
  -5   8   4       20.16       17.29      3.32 o 
  -4   8   4     1080.90     1060.07     19.09 o 
  -3   8   4      157.39      167.97      6.98 o 
  -2   8   4      533.06      513.78      9.65 o 
  -1   8   4      469.56      487.81      8.56 o 
   0   8   4      394.71      437.90      7.59 o 
   1   8   4       68.75       80.36      3.88 o 
   2   8   4      115.02      130.88      7.63 o 
   3   8   4      855.17      918.26     32.18 o 
   4   8   4       53.58       40.51      9.97 o 
   5   8   4        9.48       11.04      7.59 o 
   6   8   4       10.92       26.08      8.81 o 
   7   8   4        9.09       21.79      9.01 o 
   8   8   4      252.07      235.61     18.72 o 
   9   8   4       94.66      104.20     16.65 o 
  10   8   4       97.77       77.69     13.49 o 
  11   8   4      453.90      471.38     30.43 o 
  12   8   4      206.96      215.68     23.43 o 
  13   8   4       11.98       41.13     14.25 o 
  14   8   4       56.09       36.66     15.71 o 
  15   8   4       37.99       52.05     17.97 o 
 -16   9   4      139.78      143.14     14.82 o 
 -15   9   4       36.61       42.67     25.98 o 
 -14   9   4        0.45        0.58      9.08 o 
 -13   9   4       53.10       91.25     12.87 o 
 -12   9   4        0.39       -6.84      6.84 o 
 -11   9   4       13.50        8.11      6.30 o 
 -10   9   4      148.29      132.67     10.31 o 
  -9   9   4      142.72      122.05      9.56 o 
  -8   9   4        0.41        0.17      4.22 o 
  -7   9   4        2.38        0.08      3.82 o 
  -6   9   4       34.44       36.09      4.13 o 
  -5   9   4       90.86       92.24      5.24 o 
  -4   9   4      138.73      141.45      6.82 o 
  -3   9   4        7.61        3.65      2.41 o 
  -2   9   4     1406.08     1481.09     19.88 o 
  -1   9   4     2302.65     2318.78     27.84 o 
   0   9   4      739.61      735.78     10.92 o 
   1   9   4      314.44      312.26      9.69 o 
   2   9   4        1.79        4.38      4.10 o 
   3   9   4      166.39      164.90     11.25 o 
   4   9   4       55.08       47.84      9.41 o 
   5   9   4        0.99       -5.77      6.82 o 
   6   9   4       39.06       33.48      9.61 o 
   7   9   4      115.34      107.38     13.37 o 
   8   9   4      115.69      121.39     14.27 o 
   9   9   4       26.15       12.78      9.63 o 
  10   9   4      145.02      148.36     16.76 o 
  11   9   4       88.67       69.17     17.22 o 
  12   9   4       36.77       33.39     28.72 o 
  13   9   4        0.09      -10.02     15.57 o 
  14   9   4        4.52       -0.53     13.69 o 
 -16  10   4       82.59      103.29     17.04 o 
 -15  10   4       17.86       24.15      9.73 o 
 -14  10   4       11.02       24.40     13.11 o 
 -13  10   4       13.84       12.46     10.40 o 
 -12  10   4        0.08        2.73      7.45 o 
 -11  10   4      103.60      110.36     16.70 o 
 -10  10   4      561.04      595.79     18.80 o 
  -9  10   4      171.29      179.27     10.98 o 
  -8  10   4      802.71      820.76     21.83 o 
  -7  10   4       12.89       13.17      5.30 o 
  -6  10   4       19.83       19.25      3.99 o 
  -5  10   4        6.87        8.57      3.52 o 
  -4  10   4      261.70      248.91      8.10 o 
  -3  10   4       18.62        9.35      2.93 o 
  -2  10   4        9.13        4.75      3.27 o 
  -1  10   4       10.14        2.58      2.98 o 
   0  10   4      166.37      200.11      5.69 o 
   1  10   4     3202.35     3217.28     38.95 o 
   2  10   4        4.60       -0.59      4.35 o 
   3  10   4       27.55       25.62      7.35 o 
   4  10   4       39.76       37.92     11.20 o 
   5  10   4       20.20       15.59      8.89 o 
   6  10   4      285.45      324.73     19.51 o 
   7  10   4      109.43      107.24     14.09 o 
   8  10   4      229.51      228.08     17.98 o 
   9  10   4        2.26       -2.27      9.17 o 
  10  10   4       87.67       81.37     14.52 o 
  11  10   4        0.48       -1.10     13.32 o 
  12  10   4        0.75       -8.78     15.68 o 
  13  10   4        7.98       -2.06     15.11 o 
  14  10   4        1.75      -14.29     28.06 o 
 -15  11   4       13.00        6.43     15.98 o 
 -14  11   4        1.88        3.84      8.15 o 
 -13  11   4       11.17       22.24      8.42 o 
 -12  11   4      268.57      265.89     15.80 o 
 -11  11   4      157.71      168.86     13.56 o 
 -10  11   4      481.10      489.03     20.71 o 
  -9  11   4       17.69       17.70      6.75 o 
  -8  11   4      241.69      222.54     12.13 o 
  -7  11   4       34.43       52.43      7.81 o 
  -6  11   4      107.45      130.31      9.62 o 
  -5  11   4      190.58      200.10      7.86 o 
  -4  11   4       91.00      100.95      6.52 o 
  -3  11   4       77.18       85.56      5.16 o 
  -2  11   4        4.61        1.39      3.07 o 
  -1  11   4        1.34        6.22      3.51 o 
   0  11   4       26.14       30.36      3.56 o 
   1  11   4       75.86       80.08      5.62 o 
   2  11   4      197.26      179.77     11.71 o 
   3  11   4      259.47      267.37     15.04 o 
   4  11   4      447.04      483.23     26.15 o 
   5  11   4      296.65      337.88     20.09 o 
   6  11   4       57.94       44.58     11.24 o 
   7  11   4        0.01        2.91      8.68 o 
   8  11   4       33.96       47.29     20.53 o 
   9  11   4        6.26       12.53     10.84 o 
  10  11   4      104.73      125.23     22.30 o 
  11  11   4      100.63      112.71     20.18 o 
  12  11   4       21.61       45.98     17.66 o 
  13  11   4       17.52       35.58     18.84 o 
 -14  12   4       21.15       36.00     15.06 o 
 -13  12   4        0.60        2.62      7.79 o 
 -12  12   4       13.65       12.54      9.93 o 
 -11  12   4       35.64       60.35      9.76 o 
 -10  12   4       18.22       15.49      8.11 o 
  -9  12   4      140.60      137.71     12.45 o 
  -8  12   4        7.41       12.44      6.47 o 
  -7  12   4       60.17       65.63      8.54 o 
  -6  12   4      134.14      118.47      8.31 o 
  -5  12   4        5.13       11.18      5.28 o 
  -4  12   4      243.81      249.75     10.69 o 
  -3  12   4       24.95       26.97      5.00 o 
  -2  12   4        0.70        4.75      3.85 o 
  -1  12   4     2582.67     2658.57     36.78 o 
   0  12   4      101.19       84.67      5.05 o 
   1  12   4      465.97      475.07     18.04 o 
   2  12   4      405.93      435.17     21.81 o 
   3  12   4      150.83      152.78     16.58 o 
   4  12   4      520.95      514.40     24.64 o 
   5  12   4      159.00      165.63     16.20 o 
   6  12   4        2.41        2.55      8.79 o 
   7  12   4        4.43       -8.51      8.63 o 
   8  12   4      318.07      343.62     24.02 o 
   9  12   4       79.41      130.22     16.64 o 
  10  12   4       33.32       47.54     13.70 o 
  11  12   4       60.77       61.64     18.97 o 
  12  12   4        3.39       -6.55     23.03 o 
  13  12   4        1.97      -12.43     23.87 o 
 -14  13   4       76.21       80.31     30.25 o 
 -13  13   4       82.19       72.53     24.84 o 
 -12  13   4        3.81       -7.11      9.97 o 
 -11  13   4        7.38       15.70      9.18 o 
 -10  13   4        3.52        1.06      8.51 o 
  -9  13   4       25.17        8.85      9.31 o 
  -8  13   4      183.37      152.89     16.99 o 
  -7  13   4       23.28       35.90     12.21 o 
  -6  13   4       26.50       19.91      7.66 o 
  -5  13   4      352.12      359.10     28.45 o 
  -4  13   4       47.70       37.79     14.07 o 
  -3  13   4      262.25      195.73     18.23 o 
  -2  13   4      337.63      358.73     15.29 o 
  -1  13   4      597.17      634.21     16.32 o 
   0  13   4       16.51        9.68      3.57 o 
   1  13   4        2.00        6.45      4.97 o 
   2  13   4        0.15       -0.12      8.23 o 
   3  13   4      160.33      180.11     16.58 o 
   4  13   4       13.40        8.67     11.44 o 
   5  13   4       21.71       10.15     11.89 o 
   6  13   4       19.02       12.66     10.33 o 
   7  13   4      294.03      354.37     23.43 o 
   8  13   4       58.91       87.38     14.67 o 
   9  13   4      179.51      199.05     25.45 o 
  10  13   4       30.07       19.94     12.73 o 
  11  13   4      133.19      176.38     45.99 o 
  12  13   4        0.00        4.73     17.52 o 
 -13  14   4       31.86       40.24     26.31 o 
 -12  14   4        9.96       27.47     24.92 o 
 -11  14   4        0.14       21.19      9.69 o 
 -10  14   4       12.65        4.82      9.84 o 
  -9  14   4        1.47        3.62     19.90 o 
  -8  14   4       53.35       41.56     29.61 o 
  -7  14   4       50.04       54.08     13.73 o 
  -6  14   4       54.68       81.38     14.67 o 
  -5  14   4        9.34       15.27     12.77 o 
  -4  14   4       88.17      106.10     17.98 o 
  -3  14   4       14.94        2.61     10.30 o 
  -2  14   4     1432.02     1424.85     38.44 o 
  -1  14   4       22.73       35.17      7.98 o 
   0  14   4       35.78       44.32      4.84 o 
   1  14   4       47.35       47.84      7.20 o 
   2  14   4       42.66       34.59     13.17 o 
   3  14   4       41.85       22.16     10.33 o 
   4  14   4        2.46       26.05     10.85 o 
   5  14   4      100.89       90.86     16.39 o 
   6  14   4      193.14      193.14     19.34 o 
   7  14   4       21.81        4.51     11.65 o 
   8  14   4       70.12       58.41     14.41 o 
   9  14   4       17.66       33.22     13.63 o 
  10  14   4        2.81       21.60     13.83 o 
  11  14   4       85.41       99.74     34.72 o 
 -12  15   4        0.23       -9.60     21.37 o 
 -11  15   4        0.37       16.48      8.82 o 
 -10  15   4        0.85        2.31     14.51 o 
  -9  15   4        8.68       -5.51     16.73 o 
  -8  15   4       23.21       37.20     11.71 o 
  -7  15   4       14.33       18.62     13.04 o 
  -6  15   4       78.97       79.67     26.14 o 
  -5  15   4        0.90       -9.67      9.67 o 
  -4  15   4        3.70        2.66     10.75 o 
  -3  15   4       43.40       31.96     11.73 o 
  -2  15   4      323.56      311.48     22.16 o 
  -1  15   4       22.65       23.76      6.91 o 
   0  15   4      323.71      270.33     10.66 o 
   1  15   4       20.03       14.71     11.12 o 
   2  15   4       49.11       -9.32     16.21 o 
   3  15   4       54.37      103.23     26.81 o 
   4  15   4      232.37      208.60     33.53 o 
   5  15   4        4.21        1.92     12.32 o 
   6  15   4       14.87        1.86     14.25 o 
   7  15   4        2.95        2.17     13.05 o 
   8  15   4       36.86       10.73     19.68 o 
   9  15   4       11.30       34.61     17.01 o 
  10  15   4       12.96      -16.15     16.15 o 
 -11  16   4        7.57       -4.72     24.03 o 
 -10  16   4        4.58        8.03      9.78 o 
  -9  16   4       95.59       99.49     16.96 o 
  -8  16   4       17.09       18.76     11.46 o 
  -7  16   4       18.69       10.32     10.77 o 
  -6  16   4       12.75        1.55     11.15 o 
  -5  16   4       87.42       70.66     14.90 o 
  -4  16   4       13.03        4.21     10.96 o 
  -3  16   4        0.18        5.64     11.36 o 
  -2  16   4        3.05        9.86     11.10 o 
  -1  16   4        0.75       -5.79      5.79 o 
   0  16   4       27.35        9.73     11.77 o 
   1  16   4       13.23        1.12      6.44 o 
   2  16   4       11.64       18.76     18.76 o 
   3  16   4        9.56        4.27     16.48 o 
   4  16   4        6.54      -11.93     17.04 o 
   5  16   4        0.27        6.05     18.81 o 
   6  16   4       11.07       15.10     24.09 o 
   7  16   4        0.01        3.72     19.98 o 
   8  16   4        5.84      -19.70     19.70 o 
   9  16   4       12.67       15.73     17.04 o 
  -9  17   4       13.65       25.75     13.01 o 
  -8  17   4        0.42       -7.58     10.82 o 
  -7  17   4        2.58       -5.10     11.36 o 
  -6  17   4       45.61       43.57     13.49 o 
  -5  17   4       11.92        3.60     12.15 o 
  -4  17   4       42.50       34.44     24.56 o 
  -3  17   4       66.90       74.69     14.57 o 
  -2  17   4       18.86       17.78     17.93 o 
  -1  17   4       21.47       27.41      7.39 o 
   0  17   4        1.67        1.39     10.01 o 
   1  17   4       42.64       53.22     25.34 o 
   2  17   4       75.87       82.42     25.81 o 
   3  17   4        5.38       -0.33     18.81 o 
   4  17   4        0.12       21.53     19.70 o 
   5  17   4        6.62       17.93     20.70 o 
   6  17   4        1.35        6.88     23.42 o 
   7  17   4       10.79       17.98     25.59 o 
   8  17   4        1.88       34.24     27.08 o 
  -7  18   4       14.01       36.40     23.87 o 
  -6  18   4        5.54       12.69     12.07 o 
  -5  18   4        1.41        7.72     11.54 o 
  -4  18   4       46.82       51.42     14.53 o 
  -3  18   4        2.78        4.89     13.40 o 
  -2  18   4        0.28        7.85      7.39 o 
  -1  18   4       65.38       82.92     16.46 o 
   0  18   4        0.02        0.30      9.84 o 
   1  18   4      206.68      262.14     18.53 o 
   2  18   4        3.98        7.55     19.43 o 
   3  18   4       45.13       21.37     21.81 o 
   4  18   4        4.05       11.32     21.98 o 
   5  18   4        7.74        3.16     19.76 o 
   6  18   4        0.12        4.38     23.42 o 
  -5  19   4        6.00        5.82     12.60 o 
  -4  19   4        9.29        3.09     25.06 o 
  -3  19   4       12.56       27.28      9.01 o 
  -2  19   4        0.26        3.65      6.84 o 
  -1  19   4       14.92       29.11     12.82 o 
   0  19   4       13.88        9.63     10.59 o 
   1  19   4        0.44       26.54     18.32 o 
   2  19   4       55.14       82.03     27.70 o 
   3  19   4       79.66      110.84     31.86 o 
 -17   0   5      232.41      240.29     34.86 o 
 -15   0   5      326.11      367.65     37.75 o 
 -13   0   5       13.39        7.29     10.98 o 
 -11   0   5        5.49        8.41      6.29 o 
  -9   0   5      322.72      309.48     13.82 o 
  -7   0   5     2085.98     2063.51     41.32 o 
  -5   0   5      179.62      212.23      8.56 o 
  -3   0   5     1027.64     1124.50     19.21 o 
  -1   0   5       11.11        7.05      2.78 o 
   1   0   5     2214.35     2220.22     39.24 o 
   3   0   5     1913.13     1824.80     33.16 o 
   5   0   5     3810.25     3986.94     67.10 o 
   7   0   5      193.37      195.23      8.74 o 
   9   0   5      815.59      833.59     20.55 o 
  11   0   5      325.99      332.17     14.73 o 
  13   0   5       22.12       23.16      8.44 o 
  15   0   5        4.82       -4.00     13.21 o 
 -18   1   5       26.91       -0.85     14.79 o 
 -17   1   5        5.34      -14.38     14.65 o 
 -16   1   5      388.82      373.86     28.08 o 
 -15   1   5      193.33      186.07     21.12 o 
 -14   1   5      451.04      399.69     36.89 o 
 -13   1   5      543.50      564.21     20.97 o 
 -12   1   5      807.28      736.69     19.27 o 
 -11   1   5      172.75      172.71      9.96 o 
 -10   1   5      578.08      590.15     13.92 o 
  -9   1   5      366.64      326.62      9.95 o 
  -8   1   5      789.36      776.29     14.19 o 
  -7   1   5      182.87      214.21      7.00 o 
  -6   1   5     1242.60     1122.38     16.15 o 
  -5   1   5      156.73      187.69      5.38 o 
  -4   1   5     5311.88     5427.67     54.63 o 
  -3   1   5        6.34       11.86      1.95 o 
  -2   1   5      355.66      343.74      6.38 o 
  -1   1   5     2061.61     1898.64     23.18 o 
   0   1   5     2803.10     2807.49     32.41 o 
   1   1   5      345.24      308.66      5.89 o 
   2   1   5       97.43      111.33      4.56 o 
   3   1   5     1294.08     1193.24     17.54 o 
   4   1   5     1376.23     1427.24     19.25 o 
   5   1   5       21.20       24.21      2.86 o 
   6   1   5      898.38      820.65     13.14 o 
   7   1   5        7.64        5.92      2.79 o 
   8   1   5        8.22       10.08      3.19 o 
   9   1   5       33.92       31.03      3.95 o 
  10   1   5      102.00      141.79      6.67 o 
  11   1   5        6.06        5.58      4.43 o 
  12   1   5       90.31      103.27      8.82 o 
  13   1   5       95.15      120.04     10.52 o 
  14   1   5       18.04       18.84      8.00 o 
  15   1   5        9.33       19.04      7.84 o 
  16   1   5        1.89       -7.99      9.33 o 
 -18   2   5        0.22        1.43     15.27 o 
 -17   2   5        0.38        1.95     13.67 o 
 -16   2   5       74.98       69.86     14.35 o 
 -15   2   5       47.83       44.94     11.73 o 
 -14   2   5        5.65       16.47      9.82 o 
 -13   2   5      367.47      319.31     16.70 o 
 -12   2   5      297.00      292.85     15.31 o 
 -11   2   5      182.01      189.31     10.01 o 
 -10   2   5        0.24       -3.70      3.70 o 
  -9   2   5       19.61       22.38      4.22 o 
  -8   2   5       99.34      107.72      6.20 o 
  -7   2   5      124.87      156.84      6.53 o 
  -6   2   5     1243.13     1259.28     17.56 o 
  -5   2   5     2473.73     2519.98     26.85 o 
  -4   2   5       15.53       21.39      2.32 o 
  -3   2   5     1596.76     1612.78     17.30 o 
  -2   2   5       16.93       25.43      2.23 o 
  -1   2   5     4784.16     4819.72     50.38 o 
   0   2   5      340.48      403.55      6.63 o 
   1   2   5     2557.43     2413.26     26.55 o 
   2   2   5        0.14        4.06      1.75 o 
   3   2   5     1006.66      943.51     12.46 o 
   4   2   5        1.47        0.30      2.67 o 
   5   2   5     1708.35     1695.38     26.03 o 
   6   2   5      181.10      166.85      6.21 o 
   7   2   5       88.36       79.23      4.62 o 
   8   2   5        1.81        5.95      3.24 o 
   9   2   5       79.41       85.49      5.39 o 
  10   2   5      141.38      135.54      7.62 o 
  11   2   5      419.30      421.77     14.18 o 
  12   2   5        0.03       -5.12      5.12 o 
  13   2   5        4.45        8.47      5.72 o 
  14   2   5       19.12       17.28      7.47 o 
  15   2   5        0.06       -6.41     10.28 o 
  16   2   5        0.07       14.91      7.74 o 
 -18   3   5        5.70        2.94     24.53 o 
 -17   3   5       35.17       23.76     15.30 o 
 -16   3   5        5.27        5.83     12.49 o 
 -15   3   5      108.94       89.67     17.67 o 
 -14   3   5      184.14      193.92     17.55 o 
 -13   3   5       43.85       16.08      8.22 o 
 -12   3   5        6.70        5.56      5.55 o 
 -11   3   5      457.38      431.68     16.18 o 
 -10   3   5      264.79      309.81     12.03 o 
  -9   3   5      292.30      283.05     12.96 o 
  -8   3   5      344.46      362.66     10.84 o 
  -7   3   5      194.53      204.26      7.52 o 
  -6   3   5      135.56      109.13      5.27 o 
  -5   3   5      141.38      143.09      5.06 o 
  -4   3   5       33.26       37.95      2.81 o 
  -3   3   5      247.84      224.11      5.19 o 
  -2   3   5     1081.89     1029.67     13.31 o 
  -1   3   5     1165.31     1193.55     14.40 o 
   0   3   5     1265.13     1177.61     13.95 o 
   1   3   5      305.59      258.78      5.06 o 
   2   3   5      602.06      643.21     10.60 o 
   3   3   5     3841.69     3626.94     46.47 o 
   4   3   5       16.08       14.87      3.82 o 
   5   3   5      139.44      172.00      7.72 o 
   6   3   5      355.22      367.00     11.44 o 
   7   3   5      190.44      181.30      8.68 o 
   8   3   5        7.93        9.89      4.47 o 
   9   3   5       69.79       79.57     10.51 o 
  10   3   5       71.31       86.74      7.37 o 
  11   3   5      117.19      108.65      8.28 o 
  12   3   5       64.09       59.31      6.80 o 
  13   3   5        0.14       -6.01      9.65 o 
  14   3   5       71.02      100.64     15.25 o 
  15   3   5       28.66       20.66     12.21 o 
  16   3   5       29.21        3.56     11.75 o 
 -18   4   5       28.42       35.96     13.04 o 
 -17   4   5       10.65       17.34     10.77 o 
 -16   4   5       17.03        3.84      9.47 o 
 -15   4   5        9.95       -0.15      8.78 o 
 -14   4   5       13.85       14.97     18.31 o 
 -13   4   5      130.53      104.31     15.71 o 
 -12   4   5      492.07      507.50     23.82 o 
 -11   4   5     1680.47     1554.91     30.14 o 
 -10   4   5       75.73       96.41      7.80 o 
  -9   4   5      378.32      374.55     12.36 o 
  -8   4   5     2185.58     2192.39     33.59 o 
  -7   4   5     1550.37     1579.89     29.11 o 
  -6   4   5     6339.40     6566.78     73.26 o 
  -5   4   5     1270.60     1221.95     17.98 o 
  -4   4   5     2171.13     2171.60     24.67 o 
  -3   4   5     1809.74     1797.50     20.02 o 
  -2   4   5       41.24       41.99      2.69 o 
  -1   4   5     4250.56     4345.88     41.84 o 
   0   4   5      616.33      513.72      7.73 o 
   1   4   5     2315.89     2437.14     28.80 o 
   2   4   5        0.12       -2.70      2.70 o 
   3   4   5      445.98      407.48     12.62 o 
   4   4   5      125.64      113.90      6.30 o 
   5   4   5        0.36       -1.52      4.40 o 
   6   4   5      160.00      150.17      7.63 o 
   7   4   5      112.94      116.37      9.40 o 
   8   4   5      333.58      323.81     24.34 o 
   9   4   5       20.49       24.18      7.02 o 
  10   4   5        7.20        7.61      9.94 o 
  11   4   5      201.21      179.70     19.79 o 
  12   4   5        3.32        8.59     10.05 o 
  13   4   5        6.68       -9.46      9.46 o 
  14   4   5        3.23        1.78     11.11 o 
  15   4   5       21.12       30.28     13.95 o 
  16   4   5        0.02       -8.05     20.92 o 
 -18   5   5        5.97       11.88     14.76 o 
 -17   5   5       13.86       -2.37     18.58 o 
 -16   5   5        0.01       -0.20     10.37 o 
 -15   5   5      129.01      113.10     14.27 o 
 -14   5   5        3.28       -1.05      9.83 o 
 -13   5   5      411.92      387.97     20.18 o 
 -12   5   5      133.32      143.86     12.27 o 
 -11   5   5      399.41      411.86     14.55 o 
 -10   5   5      384.15      387.64     12.40 o 
  -9   5   5     2536.07     2396.92     39.90 o 
  -8   5   5       51.74       41.17      6.55 o 
  -7   5   5      179.71      215.42     11.13 o 
  -6   5   5       12.85       28.88      3.46 o 
  -5   5   5       11.75        5.63      2.73 o 
  -4   5   5      946.60      930.56     13.25 o 
  -3   5   5      327.35      337.86      7.38 o 
  -2   5   5      263.49      262.95      5.66 o 
  -1   5   5       77.47       65.66      3.11 o 
   0   5   5       81.31       83.60      3.17 o 
   1   5   5       75.94       79.46      3.38 o 
   2   5   5        1.83       -2.52      2.52 o 
   3   5   5     4046.78     3958.01     61.76 o 
   4   5   5       73.94       95.75      5.68 o 
   5   5   5        2.16       -4.78      4.78 o 
   6   5   5      234.88      250.15     14.86 o 
   7   5   5        0.14        6.53      6.00 o 
   8   5   5      589.14      613.26     20.60 o 
   9   5   5        0.21        0.78     13.04 o 
  10   5   5      119.23      127.52     16.53 o 
  11   5   5        0.61       -8.70      8.70 o 
  12   5   5       31.15       33.87     17.15 o 
  13   5   5      409.38      424.16     26.63 o 
  14   5   5       10.01       15.36     12.93 o 
  15   5   5        0.09        4.75     12.70 o 
 -17   6   5        9.25       -4.91     10.41 o 
 -16   6   5        0.14       -9.02      9.02 o 
 -15   6   5        3.57        0.66      9.67 o 
 -14   6   5        0.19        4.84      7.92 o 
 -13   6   5        6.12        5.61      7.95 o 
 -12   6   5       40.07       48.66      9.56 o 
 -11   6   5      575.08      590.35     19.10 o 
 -10   6   5       30.77       22.04      5.47 o 
  -9   6   5        0.03        3.19      4.21 o 
  -8   6   5      272.22      255.73     12.38 o 
  -7   6   5      912.85      889.72     17.90 o 
  -6   6   5      815.57      768.35     16.69 o 
  -5   6   5       66.63       91.97      4.76 o 
  -4   6   5       37.11       21.94      3.06 o 
  -3   6   5      304.10      285.15      7.38 o 
  -2   6   5       18.84       42.17      3.06 o 
  -1   6   5     2499.14     2698.86     28.98 o 
   0   6   5     3979.14     4040.99     42.82 o 
   1   6   5       87.95       84.17      3.86 o 
   2   6   5     1094.81     1151.08     21.05 o 
   3   6   5      114.89      113.46      6.14 o 
   4   6   5      579.37      595.81     21.48 o 
   5   6   5     1221.71     1190.62     29.54 o 
   6   6   5      579.59      554.48     18.88 o 
   7   6   5       56.26       76.26      9.24 o 
   8   6   5      406.46      385.28     17.21 o 
   9   6   5       37.43       41.53     10.43 o 
  10   6   5      157.86      151.17     15.25 o 
  11   6   5      284.46      277.57     22.86 o 
  12   6   5       51.00       48.34     17.15 o 
  13   6   5        9.55       14.32     12.91 o 
  14   6   5       27.21       20.05     13.75 o 
  15   6   5        3.08       10.62     13.49 o 
 -17   7   5       17.43       43.61     17.05 o 
 -16   7   5      124.19      138.78     16.08 o 
 -15   7   5        2.68        1.90      8.81 o 
 -14   7   5        5.06       15.75      9.18 o 
 -13   7   5        6.93       14.55      8.36 o 
 -12   7   5       19.64        6.43      7.62 o 
 -11   7   5        0.76       -5.04      7.13 o 
 -10   7   5      206.78      187.20     11.46 o 
  -9   7   5       84.94       88.87      7.28 o 
  -8   7   5      169.96      179.00      8.00 o 
  -7   7   5       32.12       27.21      5.75 o 
  -6   7   5      632.43      634.66     13.52 o 
  -5   7   5      534.63      528.40     11.16 o 
  -4   7   5     1455.32     1404.35     19.25 o 
  -3   7   5      651.36      718.41     17.79 o 
  -2   7   5     1039.09     1076.14     14.52 o 
  -1   7   5     2245.12     2391.81     26.48 o 
   0   7   5      190.20      192.08      4.92 o 
   1   7   5      388.96      390.75      8.78 o 
   2   7   5      867.82      920.48     20.00 o 
   3   7   5      171.81      187.60     12.93 o 
   4   7   5      223.53      237.62     14.98 o 
   5   7   5      350.79      408.13     23.47 o 
   6   7   5     1099.13     1092.83     42.63 o 
   7   7   5     1601.00     1540.75     50.19 o 
   8   7   5       11.66       10.33      8.91 o 
   9   7   5     1410.76     1396.06     41.72 o 
  10   7   5       51.48       74.01     13.57 o 
  11   7   5        0.96       20.16     13.07 o 
  12   7   5       72.49       65.27     16.22 o 
  13   7   5        8.45       -1.38     16.51 o 
  14   7   5       14.42       -6.52     17.37 o 
  15   7   5        0.14      -12.38     12.38 o 
 -17   8   5        1.57       15.88     21.06 o 
 -16   8   5       11.15       16.84     10.87 o 
 -15   8   5        6.48       -3.73     10.91 o 
 -14   8   5       81.28       85.15     11.90 o 
 -13   8   5       32.45       25.03      9.68 o 
 -12   8   5       19.39       17.44      8.57 o 
 -11   8   5       67.85       68.66     10.26 o 
 -10   8   5      109.93       98.68      9.63 o 
  -9   8   5        1.70       -1.84      4.99 o 
  -8   8   5        7.43        5.19      4.03 o 
  -7   8   5      525.74      582.92     12.56 o 
  -6   8   5       16.46       11.58      4.03 o 
  -5   8   5      100.91       97.42      6.94 o 
  -4   8   5       13.47       14.53      3.10 o 
  -3   8   5      245.85      227.95      6.72 o 
  -2   8   5       11.66       12.85      2.82 o 
  -1   8   5      171.73      198.57      6.12 o 
   0   8   5       27.17       28.31      2.77 o 
   1   8   5       66.55       68.55      3.89 o 
   2   8   5     1200.41     1275.55     26.12 o 
   3   8   5       46.41       60.30     12.13 o 
   4   8   5       17.16       16.68      7.81 o 
   5   8   5      671.95      608.49     24.03 o 
   6   8   5      154.26      165.89     14.41 o 
   7   8   5      465.36      476.25     22.73 o 
   8   8   5        3.40        9.55      9.58 o 
   9   8   5      334.21      261.76     18.74 o 
  10   8   5      130.83      140.79     16.00 o 
  11   8   5      107.87       69.01     16.51 o 
  12   8   5       40.14       73.99     28.58 o 
  13   8   5        3.35      -11.84     12.69 o 
  14   8   5       29.74       31.31     15.92 o 
 -16   9   5       62.78       95.50     14.79 o 
 -15   9   5       42.83       57.64     12.28 o 
 -14   9   5        5.59       -1.97      8.18 o 
 -13   9   5       19.34       15.32      8.85 o 
 -12   9   5       58.28       51.67      9.94 o 
 -11   9   5        1.96       -3.07      7.39 o 
 -10   9   5       23.72       22.11      8.19 o 
  -9   9   5      371.83      385.18     15.38 o 
  -8   9   5      924.30      951.54     21.75 o 
  -7   9   5        0.08        4.24      3.74 o 
  -6   9   5        1.96        4.04      3.27 o 
  -5   9   5      105.77      115.96      6.07 o 
  -4   9   5      216.44      206.07      8.50 o 
  -3   9   5      117.74      122.70      5.52 o 
  -2   9   5      316.00      369.62      8.04 o 
  -1   9   5        1.14        1.75      2.51 o 
   0   9   5      133.16      149.46      4.57 o 
   1   9   5       13.73       15.01      3.05 o 
   2   9   5       23.85       41.89      5.44 o 
   3   9   5      757.02      767.64     26.88 o 
   4   9   5       88.56       67.17     10.55 o 
   5   9   5        9.73       -0.16      7.48 o 
   6   9   5      571.64      575.70     24.84 o 
   7   9   5      196.63      165.53     15.99 o 
   8   9   5        1.80        6.15      9.27 o 
   9   9   5       21.60       29.99     10.59 o 
  10   9   5      310.31      326.89     22.02 o 
  11   9   5        7.12       24.69     14.52 o 
  12   9   5        4.13      -12.88     12.88 o 
  13   9   5       10.54       16.31     15.17 o 
  14   9   5       12.30       41.35     17.76 o 
 -16  10   5       25.18       31.90     13.14 o 
 -15  10   5       75.16       54.50     12.73 o 
 -14  10   5      115.67      144.23     14.15 o 
 -13  10   5        9.24        7.31      8.35 o 
 -12  10   5        0.12       -7.21      7.21 o 
 -11  10   5      225.79      212.74     14.79 o 
 -10  10   5       85.72      107.58     11.59 o 
  -9  10   5        4.77        0.03      8.49 o 
  -8  10   5        7.05       10.94      6.31 o 
  -7  10   5      210.89      222.46     10.42 o 
  -6  10   5      618.15      622.36     13.39 o 
  -5  10   5       65.35       58.05      5.03 o 
  -4  10   5      307.46      282.89      9.96 o 
  -3  10   5      303.63      297.99      8.27 o 
  -2  10   5      205.96      196.80      8.43 o 
  -1  10   5       79.52       71.86      4.16 o 
   0  10   5       94.61       86.59      4.17 o 
   1  10   5      620.73      620.35     12.91 o 
   2  10   5      388.47      373.19     13.07 o 
   3  10   5        0.76       -3.02      7.40 o 
   4  10   5      504.45      454.43     21.78 o 
   5  10   5       64.06       48.38     11.07 o 
   6  10   5        0.02       -3.31      9.19 o 
   7  10   5      546.26      399.22     24.78 o 
   8  10   5      121.40       91.25     14.29 o 
   9  10   5       13.44        9.78     10.26 o 
  10  10   5       28.25       25.31     11.83 o 
  11  10   5        8.52       -6.55     16.54 o 
  12  10   5      219.41      237.10     26.44 o 
  13  10   5        0.22      -12.18     15.13 o 
  14  10   5       18.62        1.61     25.86 o 
 -15  11   5       14.15       16.09     10.24 o 
 -14  11   5        0.76       -7.21      8.41 o 
 -13  11   5       60.40       40.52     11.21 o 
 -12  11   5       26.89       44.05      9.72 o 
 -11  11   5        7.60       12.87      9.09 o 
 -10  11   5       14.79       10.23      9.50 o 
  -9  11   5        0.82        0.66      7.72 o 
  -8  11   5      450.77      441.35     18.74 o 
  -7  11   5       30.15       35.65      6.56 o 
  -6  11   5      139.78      133.31      8.84 o 
  -5  11   5        2.47       -3.68      3.68 o 
  -4  11   5        4.18        5.07      3.23 o 
  -3  11   5      274.72      282.35     10.36 o 
  -2  11   5      127.28      113.69      5.40 o 
  -1  11   5       93.87       91.86      4.75 o 
   0  11   5     1306.02     1214.57     19.33 o 
   1  11   5      283.11      294.99      8.99 o 
   2  11   5       38.76       26.04      7.83 o 
   3  11   5       11.11       19.61      9.39 o 
   4  11   5      213.47      199.26     16.56 o 
   5  11   5       62.06       68.13     12.16 o 
   6  11   5       19.96        7.05      9.71 o 
   7  11   5       32.21       33.30     11.51 o 
   8  11   5       41.28       50.73     12.65 o 
   9  11   5       61.62       75.10     14.17 o 
  10  11   5        9.47       21.61     12.17 o 
  11  11   5        9.46        2.25     18.79 o 
  12  11   5       97.11       97.19     21.46 o 
  13  11   5        3.72        5.10     16.35 o 
 -14  12   5        9.30       -1.61      9.67 o 
 -13  12   5        8.77       17.14     18.38 o 
 -12  12   5        2.56        0.77      9.73 o 
 -11  12   5       49.70       33.31     10.55 o 
 -10  12   5        2.53       25.26      9.51 o 
  -9  12   5      144.14      131.17     14.42 o 
  -8  12   5      122.59      118.20     17.93 o 
  -7  12   5       62.32       80.55     16.47 o 
  -6  12   5      417.36      422.96     20.42 o 
  -5  12   5      103.86       83.72     13.70 o 
  -4  12   5       69.81       67.48     12.99 o 
  -3  12   5       45.66       22.17      5.91 o 
  -2  12   5       34.63       27.72      5.11 o 
  -1  12   5      182.30      174.07      9.72 o 
   0  12   5       21.72       23.29      5.86 o 
   1  12   5      213.72      202.09      9.17 o 
   2  12   5       42.92       62.49     11.52 o 
   3  12   5        4.35        4.84      8.87 o 
   4  12   5       32.74       35.98     11.03 o 
   5  12   5       17.75        0.67     12.05 o 
   6  12   5       29.80       23.64     11.02 o 
   7  12   5       35.31        5.92     10.02 o 
   8  12   5       23.06       32.09     14.53 o 
   9  12   5       41.46       54.64     17.77 o 
  10  12   5       76.35      110.09     16.95 o 
  11  12   5       16.21       36.97     23.31 o 
  12  12   5      127.27      168.63     53.64 o 
 -14  13   5        3.61       11.47     10.17 o 
 -13  13   5        2.62        1.97     10.27 o 
 -12  13   5       48.71       42.07     39.85 o 
 -11  13   5       22.76       23.63     12.62 o 
 -10  13   5       49.33       72.11     13.66 o 
  -9  13   5      133.51      147.25     17.21 o 
  -8  13   5      335.13      288.06     22.87 o 
  -7  13   5       75.49      128.12     16.52 o 
  -6  13   5       38.77       10.28     10.70 o 
  -5  13   5       71.15       49.27     12.65 o 
  -4  13   5       55.48       54.11     19.31 o 
  -3  13   5       87.93      107.48     15.09 o 
  -2  13   5       54.03       65.77      7.24 o 
  -1  13   5      502.38      501.33     12.55 o 
   0  13   5       22.53       27.86      6.33 o 
   1  13   5       19.30       34.78      5.26 o 
   2  13   5       45.21       28.50      9.99 o 
   3  13   5      685.69      705.92     29.69 o 
   4  13   5        6.61       15.72      9.93 o 
   5  13   5        0.05        2.00     10.16 o 
   6  13   5        0.69        4.57     10.80 o 
   7  13   5       18.90       17.50     11.03 o 
   8  13   5        0.63       -4.46     10.67 o 
   9  13   5       31.19       71.48     15.54 o 
  10  13   5       25.70       50.31     17.90 o 
  11  13   5       23.76       17.77     18.14 o 
 -13  14   5       53.56       88.49     27.08 o 
 -12  14   5       30.41       10.21     10.99 o 
 -11  14   5       93.53      103.63     16.08 o 
 -10  14   5        6.38       11.88     11.04 o 
  -9  14   5        3.11       -6.54     17.04 o 
  -8  14   5        0.59       11.00     11.45 o 
  -7  14   5       40.29       34.88     13.17 o 
  -6  14   5        7.70        3.07     25.39 o 
  -5  14   5       45.54       40.81     13.27 o 
  -4  14   5        5.22        0.62     10.43 o 
  -3  14   5       32.60       33.41     12.17 o 
  -2  14   5       49.22       49.80      9.00 o 
  -1  14   5       20.39        8.89      4.55 o 
   0  14   5      225.68      213.16     12.81 o 
   1  14   5      339.25      328.53     12.42 o 
   2  14   5        1.57        5.27     22.67 o 
   3  14   5       16.00        7.06      9.63 o 
   4  14   5       49.60       22.11     11.41 o 
   5  14   5        2.55       10.98     11.33 o 
   6  14   5        1.66       -3.56     11.16 o 
   7  14   5        0.01      -10.10     10.10 o 
   8  14   5        4.28        3.77     11.34 o 
   9  14   5       22.48        4.23     15.88 o 
  10  14   5        0.06       -3.33     19.56 o 
  11  14   5       29.03       23.37     30.75 o 
 -12  15   5       21.89       29.40     11.00 o 
 -11  15   5      105.33      129.76     16.36 o 
 -10  15   5        6.34       -2.61     11.16 o 
  -9  15   5       56.04       59.48     14.23 o 
  -8  15   5      158.50      155.06     18.91 o 
  -7  15   5       22.24       19.54     11.90 o 
  -6  15   5       20.87       12.33     22.53 o 
  -5  15   5       18.42        9.45     11.28 o 
  -4  15   5       37.60       68.56     14.34 o 
  -3  15   5        5.32        6.37     11.28 o 
  -2  15   5      169.82      161.99     12.63 o 
  -1  15   5      178.74      165.68     10.46 o 
   0  15   5      166.58      174.61     12.06 o 
   1  15   5        4.49       10.53      7.16 o 
   2  15   5        0.62       -3.66     14.37 o 
   3  15   5       10.42        7.55     17.76 o 
   4  15   5       12.06       -2.87     17.51 o 
   5  15   5        0.01       -0.81     15.57 o 
   6  15   5        6.36        2.45     13.49 o 
   7  15   5        6.10        5.85     14.31 o 
   8  15   5       42.16       98.08     20.26 o 
   9  15   5       46.53       69.63     19.91 o 
 -10  16   5       40.47       52.19     13.52 o 
  -9  16   5        1.33       -6.15     11.37 o 
  -8  16   5       61.92       48.80     14.04 o 
  -7  16   5       56.98       50.08     14.97 o 
  -6  16   5       20.19       -4.35     10.97 o 
  -5  16   5       24.86       31.98     31.27 o 
  -4  16   5        2.10        4.60     10.39 o 
  -3  16   5        0.68       10.86      7.57 o 
  -2  16   5       66.68       78.45     15.87 o 
  -1  16   5       17.56        4.67      5.75 o 
   0  16   5        1.14        5.53      9.07 o 
   1  16   5        2.48      -14.43     14.43 o 
   2  16   5       11.32        6.49     18.98 o 
   3  16   5        0.38       -8.55     18.26 o 
   4  16   5       28.81       42.18     23.87 o 
   5  16   5       38.88       53.84     26.14 o 
   6  16   5        0.47       -7.88     20.59 o 
   7  16   5        7.60      -10.82     19.81 o 
   8  16   5       16.72       56.88     20.17 o 
  -9  17   5        3.96        0.18     11.02 o 
  -8  17   5        0.28       -1.66     11.82 o 
  -7  17   5        7.71       -3.32     11.21 o 
  -6  17   5       81.22       89.94     17.38 o 
  -5  17   5       10.16       13.01     12.07 o 
  -4  17   5       43.75       34.93     14.36 o 
  -3  17   5        0.98        3.82      7.63 o 
  -2  17   5        2.55        4.34      7.09 o 
  -1  17   5       11.67       -3.90      9.85 o 
   0  17   5        6.57      -11.21     11.21 o 
   1  17   5        2.03       18.20     19.37 o 
   2  17   5        2.54       36.80     22.48 o 
   3  17   5      108.53      134.43     31.36 o 
   4  17   5        0.62      -16.48     16.54 o 
   5  17   5       39.35       92.80     31.25 o 
   6  17   5        1.94      -20.20     20.20 o 
   7  17   5        0.01       49.62     26.97 o 
  -7  18   5        0.70        3.27     14.29 o 
  -6  18   5       85.88       76.10     16.91 o 
  -5  18   5        0.77       20.68     14.38 o 
  -4  18   5       11.32       -1.29     10.95 o 
  -3  18   5        1.32        5.04      8.40 o 
  -2  18   5        4.33        4.32      7.05 o 
  -1  18   5        0.83       -9.60     10.27 o 
   0  18   5       15.62       19.65     12.35 o 
   1  18   5       23.08       36.80     22.76 o 
   2  18   5      105.05      140.15     32.08 o 
   3  18   5        0.00        7.71     22.64 o 
   4  18   5       19.90        9.82     21.92 o 
   5  18   5        1.94      -11.77     21.92 o 
  -4  19   5       17.88      -11.15     11.38 o 
  -3  19   5        5.55       14.96      8.08 o 
  -2  19   5        9.44       10.36      6.68 o 
  -1  19   5       80.91       84.97     15.45 o 
   0  19   5       25.93       34.37     10.86 o 
   1  19   5       10.20       33.86     23.14 o 
   2  19   5        0.27       17.09     23.92 o 
 -18   0   6       25.96        4.27     21.65 o 
 -16   0   6       41.50       67.99     25.20 o 
 -14   0   6       48.47       14.38     17.93 o 
 -12   0   6      486.10      422.36     21.72 o 
 -10   0   6       34.30       33.92      7.31 o 
  -8   0   6        0.09        5.67      5.50 o 
  -6   0   6      159.72      135.94     10.29 o 
  -4   0   6     2920.59     3194.66     46.50 o 
  -2   0   6    11315.20    11537.72    149.41 o 
   0   0   6     2159.63     2145.78     39.20 o 
   2   0   6      751.23      791.92     17.90 o 
   4   0   6      136.73      135.38      6.99 o 
   6   0   6      839.44      813.42     19.19 o 
   8   0   6     1634.89     1667.92     33.41 o 
  10   0   6      231.47      245.29     12.37 o 
  12   0   6      488.97      402.42     18.51 o 
  14   0   6        0.53       -0.78     11.27 o 
  16   0   6        0.01       -2.11     13.15 o 
 -18   1   6       19.93       34.24     18.16 o 
 -17   1   6      114.54      148.47     21.75 o 
 -16   1   6       27.33       46.05     22.28 o 
 -15   1   6       14.92       29.00     14.54 o 
 -14   1   6      452.96      457.87     38.97 o 
 -13   1   6      356.50      368.57     20.33 o 
 -12   1   6      217.21      225.14     10.78 o 
 -11   1   6      279.32      279.58     10.03 o 
 -10   1   6      164.13      160.01      7.67 o 
  -9   1   6      132.93      130.85      6.76 o 
  -8   1   6      264.00      270.90      8.52 o 
  -7   1   6      822.58      847.31     14.86 o 
  -6   1   6      204.73      203.58      9.27 o 
  -5   1   6     3246.69     3325.95     36.13 o 
  -4   1   6     2456.44     2613.94     30.98 o 
  -3   1   6      821.29      857.30     14.74 o 
  -2   1   6      839.37      911.69     12.44 o 
  -1   1   6     6181.88     6006.90     74.64 o 
   0   1   6     1116.33     1106.71     16.45 o 
   1   1   6        2.21        0.08      2.19 o 
   2   1   6        2.83        4.47      2.95 o 
   3   1   6        1.29        2.11      2.05 o 
   4   1   6       22.71       28.66      3.23 o 
   5   1   6      548.57      491.51      9.49 o 
   6   1   6      368.21      397.24      8.62 o 
   7   1   6      173.15      169.83      5.82 o 
   8   1   6      319.30      308.87      7.94 o 
   9   1   6        1.30        1.58      3.63 o 
  10   1   6       64.29       68.23      5.35 o 
  11   1   6      276.61      291.23     13.35 o 
  12   1   6       20.23       21.13      6.33 o 
  13   1   6      126.97      168.51     11.38 o 
  14   1   6        2.61        0.84      6.90 o 
  15   1   6       22.12       19.26      8.15 o 
  16   1   6       49.61       49.64     11.87 o 
 -18   2   6       52.13       69.04     29.75 o 
 -17   2   6        0.03      -13.36     13.36 o 
 -16   2   6      196.82      174.37     22.13 o 
 -15   2   6       69.90       47.64     12.22 o 
 -14   2   6      371.88      357.31     21.07 o 
 -13   2   6        4.50       -6.73     10.77 o 
 -12   2   6      301.34      312.63     13.30 o 
 -11   2   6      201.57      229.65      9.31 o 
 -10   2   6      178.66      160.03      9.45 o 
  -9   2   6     1171.58     1179.17     19.77 o 
  -8   2   6       70.94       78.61      5.50 o 
  -7   2   6        7.09        0.64      2.81 o 
  -6   2   6      979.96      995.19     15.34 o 
  -5   2   6      531.55      518.65      8.98 o 
  -4   2   6      150.57      174.37      6.06 o 
  -3   2   6       39.25       48.42      3.24 o 
  -2   2   6     1539.00     1484.47     19.73 o 
  -1   2   6      688.00      755.33     12.77 o 
   0   2   6      723.27      743.73     11.56 o 
   1   2   6     1849.72     1797.89     22.16 o 
   2   2   6     1435.63     1389.45     17.76 o 
   3   2   6        5.88        3.04      2.03 o 
   4   2   6     2834.64     2947.03     37.96 o 
   5   2   6        3.16        3.62      2.84 o 
   6   2   6      379.21      418.00     14.09 o 
   7   2   6       69.33       85.53      4.95 o 
   8   2   6      195.87      209.79      7.32 o 
   9   2   6      744.26      703.93     16.20 o 
  10   2   6     1249.53     1208.55     26.24 o 
  11   2   6       13.68       16.05      5.35 o 
  12   2   6       24.47       19.56      5.56 o 
  13   2   6        5.14        7.58      5.44 o 
  14   2   6       78.07       93.80      9.56 o 
  15   2   6        3.12        2.88      7.91 o 
 -18   3   6       84.33       76.93     30.75 o 
 -17   3   6        7.14       21.37     23.20 o 
 -16   3   6        6.62        3.57     17.18 o 
 -15   3   6        1.04       15.19     32.44 o 
 -14   3   6       45.33       43.60     11.83 o 
 -13   3   6       19.69       13.99      9.79 o 
 -12   3   6       18.81       19.22      6.93 o 
 -11   3   6     1183.84     1182.66     26.26 o 
 -10   3   6      425.97      425.54     14.09 o 
  -9   3   6      834.56      814.27     26.56 o 
  -8   3   6      769.59      794.49     16.94 o 
  -7   3   6       67.34       58.88      4.70 o 
  -6   3   6     1701.79     1847.53     23.98 o 
  -5   3   6      614.13      714.55     11.46 o 
  -4   3   6      810.55      674.50     11.19 o 
  -3   3   6     1496.65     1586.57     22.53 o 
  -2   3   6     4575.44     4744.19     53.39 o 
  -1   3   6     1464.22     1542.32     18.17 o 
   0   3   6     5741.29     5888.43     61.07 o 
   1   3   6     2269.28     2554.39     31.68 o 
   2   3   6      799.68      788.18     11.20 o 
   3   3   6      933.81     1028.56     16.43 o 
   4   3   6      768.04      753.59     13.02 o 
   5   3   6      701.98      781.12     15.11 o 
   6   3   6      437.21      418.08     12.72 o 
   7   3   6        6.20       -0.06      4.02 o 
   8   3   6      236.44      219.30     11.03 o 
   9   3   6      118.61      110.51      9.76 o 
  10   3   6       52.77       68.00     12.43 o 
  11   3   6       85.05       83.87     13.38 o 
  12   3   6       70.50       50.41     12.48 o 
  13   3   6      150.80      160.29     17.09 o 
  14   3   6       16.38       32.10     12.13 o 
  15   3   6       22.88       41.21     25.70 o 
 -18   4   6        8.65       14.28     10.93 o 
 -17   4   6      105.54      110.88     16.14 o 
 -16   4   6        8.33        8.85     10.17 o 
 -15   4   6        3.99        7.70      9.31 o 
 -14   4   6       23.77       16.12      8.62 o 
 -13   4   6        1.52       10.60      7.46 o 
 -12   4   6       40.12       63.34     10.00 o 
 -11   4   6      329.94      339.14     12.37 o 
 -10   4   6      150.86      156.78      8.79 o 
  -9   4   6      432.38      422.53     14.36 o 
  -8   4   6     1254.24     1364.14     27.67 o 
  -7   4   6      132.68      142.27      6.49 o 
  -6   4   6      205.13      200.17      6.65 o 
  -5   4   6      139.08      118.48      4.90 o 
  -4   4   6       19.14       12.43      2.61 o 
  -3   4   6     2161.50     2328.62     25.17 o 
  -2   4   6      171.74      190.04      5.42 o 
  -1   4   6     4500.77     4507.29     45.73 o 
   0   4   6       43.95       48.04      2.85 o 
   1   4   6     7322.99     7201.56     72.95 o 
   2   4   6      803.70      830.08     14.84 o 
   3   4   6       13.84       22.06      4.21 o 
   4   4   6     3095.23     3226.40     52.10 o 
   5   4   6      231.61      240.27      9.48 o 
   6   4   6        0.12       -1.38      3.88 o 
   7   4   6       34.02       31.30      7.16 o 
   8   4   6        0.08        2.27      5.91 o 
   9   4   6      219.37      224.47     15.27 o 
  10   4   6       73.58       90.82     14.17 o 
  11   4   6        0.86       -8.92      8.92 o 
  12   4   6        6.19       18.65     18.07 o 
  13   4   6      441.90      424.63     25.98 o 
  14   4   6        1.20        1.94     12.03 o 
  15   4   6       30.46       30.84     23.14 o 
 -17   5   6        2.24       -9.95      9.95 o 
 -16   5   6       53.58       35.41     11.98 o 
 -15   5   6       16.48       12.22     10.49 o 
 -14   5   6       93.42       81.49     11.65 o 
 -13   5   6       32.78       37.47      9.31 o 
 -12   5   6       80.54       88.04     12.02 o 
 -11   5   6       26.57       27.23      6.56 o 
 -10   5   6       91.56       96.58      8.76 o 
  -9   5   6     1368.64     1395.95     25.42 o 
  -8   5   6     1097.17     1065.26     20.78 o 
  -7   5   6     1895.39     1915.89     26.84 o 
  -6   5   6      629.93      673.45     11.72 o 
  -5   5   6       91.83       99.37      4.75 o 
  -4   5   6     2466.68     2557.93     31.58 o 
  -3   5   6      509.98      469.87      9.68 o 
  -2   5   6      757.97      711.01     11.29 o 
  -1   5   6      903.64      894.53     12.28 o 
   0   5   6       76.84      130.54      4.03 o 
   1   5   6      146.95      131.15      6.61 o 
   2   5   6      264.79      245.83     12.97 o 
   3   5   6      154.53      149.09      9.92 o 
   4   5   6      808.14      805.16     18.25 o 
   5   5   6       75.10       79.87      8.46 o 
   6   5   6       77.94       95.38     11.14 o 
   7   5   6       20.61       22.89      6.96 o 
   8   5   6      226.43      198.04     14.39 o 
   9   5   6       75.12       63.32     10.73 o 
  10   5   6       83.79      118.04     16.41 o 
  11   5   6       77.24       83.00     34.38 o 
  12   5   6        7.20        9.76     10.60 o 
  13   5   6        0.99       11.40     16.10 o 
  14   5   6        2.86      -11.09     11.09 o 
  15   5   6      113.80      125.67     19.62 o 
 -17   6   6        2.12      -10.07     10.07 o 
 -16   6   6       16.22        6.51     10.54 o 
 -15   6   6        3.33        7.91      9.76 o 
 -14   6   6       23.55       34.97      9.69 o 
 -13   6   6      309.12      319.36     25.61 o 
 -12   6   6        0.66       -7.09      7.09 o 
 -11   6   6       23.88       19.36      7.75 o 
 -10   6   6      249.08      225.44     11.90 o 
  -9   6   6       32.95       37.61      7.20 o 
  -8   6   6      790.70      752.86     15.81 o 
  -7   6   6       22.90       26.47      4.21 o 
  -6   6   6      190.53      149.94      6.17 o 
  -5   6   6      691.20      722.05     12.10 o 
  -4   6   6       99.73      112.59      4.86 o 
  -3   6   6       64.19       71.24      5.04 o 
  -2   6   6     1043.48      918.03     13.60 o 
  -1   6   6      710.09      744.78     12.83 o 
   0   6   6        1.85        3.64      2.00 o 
   1   6   6      129.91      109.00      5.21 o 
   2   6   6      155.82      151.90      7.62 o 
   3   6   6       27.46       31.25      9.95 o 
   4   6   6      173.74      167.86     12.47 o 
   5   6   6       67.50       89.79      9.08 o 
   6   6   6        0.12        8.58      9.28 o 
   7   6   6      274.65      243.21     14.12 o 
   8   6   6      351.13      315.85     18.31 o 
   9   6   6       96.85      109.30     13.29 o 
  10   6   6       71.59       73.47     14.81 o 
  11   6   6       16.82       19.55     12.58 o 
  12   6   6      126.26      147.29     29.50 o 
  13   6   6       21.25       24.09     13.67 o 
  14   6   6       26.08       34.98     14.60 o 
  15   6   6        4.21       12.21     21.09 o 
 -17   7   6       18.06       23.96     19.48 o 
 -16   7   6       96.72       80.86     22.64 o 
 -15   7   6        3.15       -7.72      9.67 o 
 -14   7   6        2.00        4.85      8.81 o 
 -13   7   6      196.10      193.87     14.89 o 
 -12   7   6        0.24       -3.62      7.39 o 
 -11   7   6     1154.74     1182.06     32.66 o 
 -10   7   6      611.43      583.72     21.30 o 
  -9   7   6        0.15       -2.49      4.39 o 
  -8   7   6      619.83      572.08     14.82 o 
  -7   7   6      300.35      319.80     10.11 o 
  -6   7   6       29.49       33.94      4.13 o 
  -5   7   6        9.37        4.89      2.92 o 
  -4   7   6      335.63      356.92      8.64 o 
  -3   7   6       90.83       90.26      4.43 o 
  -2   7   6       76.67       85.59      4.18 o 
  -1   7   6      322.85      318.20      7.15 o 
   0   7   6        1.68        1.82      1.99 o 
   1   7   6       50.87       50.22      3.40 o 
   2   7   6       15.43       25.42      5.04 o 
   3   7   6      315.82      311.41     27.72 o 
   4   7   6      205.30      213.32     12.54 o 
   5   7   6        3.57       10.87      6.34 o 
   6   7   6       87.12      102.50     14.76 o 
   7   7   6        3.02       -6.54      6.54 o 
   8   7   6      353.15      278.61     18.61 o 
   9   7   6       74.60       96.32     13.42 o 
  10   7   6       18.91       38.94     13.38 o 
  11   7   6        4.51        2.58     12.19 o 
  12   7   6       34.02        3.65     12.93 o 
  13   7   6        3.23       23.56     26.25 o 
  14   7   6        0.37      -16.19     24.95 o 
 -16   8   6       25.79       20.72     12.26 o 
 -15   8   6        9.70        9.63     10.64 o 
 -14   8   6       11.04       -1.52      8.99 o 
 -13   8   6       46.30       29.80      9.40 o 
 -12   8   6        0.35        9.00      8.18 o 
 -11   8   6        9.21        0.57      7.59 o 
 -10   8   6        0.93       -5.93      5.93 o 
  -9   8   6       21.49        7.69      6.47 o 
  -8   8   6        0.60        0.75      4.19 o 
  -7   8   6       32.86       23.60      3.98 o 
  -6   8   6      113.56       95.18      6.51 o 
  -5   8   6       42.38       45.13      4.36 o 
  -4   8   6      136.63      126.57      6.18 o 
  -3   8   6       11.57       16.37      3.10 o 
  -2   8   6      702.26      725.85     11.63 o 
  -1   8   6        0.09       -2.27      2.41 o 
   0   8   6      275.51      300.08      6.27 o 
   1   8   6       31.51       40.22      5.82 o 
   2   8   6      617.94      674.76     20.54 o 
   3   8   6        5.19        6.90      9.21 o 
   4   8   6       13.30       14.84      8.11 o 
   5   8   6      150.72      195.39     15.32 o 
   6   8   6       17.79        8.21      8.74 o 
   7   8   6       30.04       24.85     10.23 o 
   8   8   6      108.29      132.37     15.12 o 
   9   8   6       29.01       39.89     11.65 o 
  10   8   6        9.76       17.85     17.84 o 
  11   8   6       55.78       61.07     16.12 o 
  12   8   6        0.10       15.69     13.61 o 
  13   8   6       19.74        7.25     19.15 o 
  14   8   6        4.86       -8.43     12.96 o 
 -16   9   6       32.59       59.09     14.11 o 
 -15   9   6       38.25       39.32     13.11 o 
 -14   9   6        9.02       28.14     14.08 o 
 -13   9   6        3.18        2.12      8.31 o 
 -12   9   6       11.50       18.40      8.63 o 
 -11   9   6       50.10       63.26     13.06 o 
 -10   9   6        0.46       -6.85      6.85 o 
  -9   9   6      120.83      107.45     11.33 o 
  -8   9   6        0.02       -4.06      7.60 o 
  -7   9   6      230.65      244.68      9.52 o 
  -6   9   6      113.66      106.73      6.81 o 
  -5   9   6       11.03        8.35      3.56 o 
  -4   9   6        0.03       -1.72      2.76 o 
  -3   9   6      207.12      200.57      6.50 o 
  -2   9   6     1160.66     1175.13     17.09 o 
  -1   9   6     1715.65     1686.56     20.78 o 
   0   9   6        1.65       -2.85      2.85 o 
   1   9   6      578.28      540.64     13.02 o 
   2   9   6       76.59       82.66     11.05 o 
   3   9   6     1080.73     1066.27     33.64 o 
   4   9   6       51.33       41.83     10.27 o 
   5   9   6       11.61       25.63      9.02 o 
   6   9   6      190.99      171.94     15.97 o 
   7   9   6        8.99       13.77      9.49 o 
   8   9   6       26.24       22.28     10.51 o 
   9   9   6      286.80      245.49     19.42 o 
  10   9   6      122.78      104.22     18.80 o 
  11   9   6       63.00       55.95     16.37 o 
  12   9   6       68.66       80.46     18.40 o 
  13   9   6        1.95       19.96     15.93 o 
 -15  10   6        9.04        4.40      9.44 o 
 -14  10   6       57.24       94.32     12.76 o 
 -13  10   6       12.13       23.72      9.44 o 
 -12  10   6       24.05       29.69     10.03 o 
 -11  10   6      324.20      298.18     17.47 o 
 -10  10   6       61.47       79.10     14.99 o 
  -9  10   6        9.87       10.07     10.97 o 
  -8  10   6       96.19       78.62     10.23 o 
  -7  10   6        3.57        2.65      5.74 o 
  -6  10   6       10.12       14.76      5.93 o 
  -5  10   6        0.13       -2.96      3.08 o 
  -4  10   6        5.14        4.22      3.38 o 
  -3  10   6       49.31       62.91      4.62 o 
  -2  10   6       62.12       62.96      4.41 o 
  -1  10   6      134.60      135.95      5.15 o 
   0  10   6      975.36      946.24     16.66 o 
   1  10   6     1453.67     1414.08     29.91 o 
   2  10   6      357.75      382.41     20.15 o 
   3  10   6      614.61      690.73     27.07 o 
   4  10   6        9.54        6.86      9.32 o 
   5  10   6      187.16      154.22     15.69 o 
   6  10   6        6.85       10.68      9.08 o 
   7  10   6       31.94       45.79     11.92 o 
   8  10   6      101.59      109.10     15.03 o 
   9  10   6       50.78       70.56     13.88 o 
  10  10   6      110.96       79.40     17.93 o 
  11  10   6      100.21       76.56     18.64 o 
  12  10   6       65.35       79.48     19.34 o 
  13  10   6        0.10       -2.61     15.15 o 
 -15  11   6        6.53       38.41     12.34 o 
 -14  11   6       59.10       55.08     18.02 o 
 -13  11   6        7.23        8.84      9.41 o 
 -12  11   6      114.57      109.96     13.08 o 
 -11  11   6       90.97       88.97     12.03 o 
 -10  11   6      104.31      101.14     12.20 o 
  -9  11   6      321.19      318.78     17.26 o 
  -8  11   6      453.31      496.49     20.52 o 
  -7  11   6      671.37      669.11     22.95 o 
  -6  11   6      166.48      190.63     12.88 o 
  -5  11   6        0.25        8.45      5.24 o 
  -4  11   6       29.05       21.41      4.43 o 
  -3  11   6       84.61       90.24      6.00 o 
  -2  11   6      119.43      107.87      5.97 o 
  -1  11   6       65.92       83.45      5.26 o 
   0  11   6     1281.66     1337.78     33.65 o 
   1  11   6      257.37      210.34     16.41 o 
   2  11   6       63.79       52.10     11.06 o 
   3  11   6      196.63      204.65     17.14 o 
   4  11   6      159.66      135.18     18.43 o 
   5  11   6       16.80        6.50      9.61 o 
   6  11   6      289.22      257.43     20.72 o 
   7  11   6        0.36        0.07     13.39 o 
   8  11   6        0.48       -9.07      9.07 o 
   9  11   6        1.56       -0.70     12.71 o 
  10  11   6        1.71       -8.53     13.02 o 
  11  11   6       57.87       74.97     27.42 o 
  12  11   6      202.68      117.83     22.64 o 
 -14  12   6       26.83       15.83     14.14 o 
 -13  12   6       51.93       57.17     22.70 o 
 -12  12   6        8.42        1.68      9.99 o 
 -11  12   6        0.43       -9.47     11.06 o 
 -10  12   6       26.67       27.70     12.90 o 
  -9  12   6      397.32      367.56     25.68 o 
  -8  12   6       18.95       10.57     23.34 o 
  -7  12   6      513.47      497.12     28.81 o 
  -6  12   6        1.57        3.64      9.94 o 
  -5  12   6       55.82       59.78     12.45 o 
  -4  12   6      367.43      318.76     17.36 o 
  -3  12   6      167.67      160.78      8.77 o 
  -2  12   6       36.37       27.28      5.35 o 
  -1  12   6      190.28      191.58      7.53 o 
   0  12   6       57.28       55.19      6.70 o 
   1  12   6        8.57       12.01      9.13 o 
   2  12   6       73.05       77.44     12.89 o 
   3  12   6       17.24       20.50      9.63 o 
   4  12   6        1.65       -8.38      8.38 o 
   5  12   6        5.63       -8.78      8.78 o 
   6  12   6       34.38       38.35     12.18 o 
   7  12   6       17.71       10.74     10.83 o 
   8  12   6       27.28        7.36     11.09 o 
   9  12   6        7.28       19.82     12.34 o 
  10  12   6        0.54        2.61     14.63 o 
  11  12   6       22.91       16.80     16.89 o 
  12  12   6       60.13       65.44     30.69 o 
 -13  13   6        3.84        1.22     20.01 o 
 -12  13   6        4.00        1.99     18.93 o 
 -11  13   6       86.55       81.93     16.16 o 
 -10  13   6      125.43      126.98     18.26 o 
  -9  13   6       34.31       15.95     13.21 o 
  -8  13   6       22.62       31.76     12.79 o 
  -7  13   6      288.35      362.79     25.28 o 
  -6  13   6       20.17       25.35     16.87 o 
  -5  13   6       31.25       36.69     12.31 o 
  -4  13   6      316.96      354.97     18.90 o 
  -3  13   6       60.62       50.95      9.22 o 
  -2  13   6      139.87      123.88      8.34 o 
  -1  13   6       65.83       64.98      5.23 o 
   0  13   6       11.32        1.27      7.41 o 
   1  13   6      105.21       97.57     13.56 o 
   2  13   6        1.72        8.81      9.02 o 
   3  13   6      257.24      277.11     20.14 o 
   4  13   6       94.08       98.10     15.57 o 
   5  13   6        0.22        5.95      9.95 o 
   6  13   6       23.18       28.01     12.35 o 
   7  13   6        2.30       -3.60     14.78 o 
   8  13   6        0.03      -16.08     16.63 o 
   9  13   6        5.48       20.16     12.28 o 
  10  13   6       74.14       67.08     24.45 o 
  11  13   6       73.07      117.49     35.52 o 
 -12  14   6        3.29        5.34     13.01 o 
 -11  14   6       34.57       11.37     13.38 o 
 -10  14   6        6.82       15.01     12.60 o 
  -9  14   6        8.93      -13.97     19.90 o 
  -8  14   6       18.68        4.48     12.01 o 
  -7  14   6       36.47       35.93     14.26 o 
  -6  14   6       33.19       39.92     13.67 o 
  -5  14   6      139.03      137.32     19.57 o 
  -4  14   6        0.54       -7.27      7.27 o 
  -3  14   6        2.04       -7.41      7.41 o 
  -2  14   6      144.01      144.32      9.62 o 
  -1  14   6       59.53       38.19      5.96 o 
   0  14   6        3.80        7.70      6.16 o 
   1  14   6        8.21        2.61     11.59 o 
   2  14   6       10.00       10.42     12.34 o 
   3  14   6       30.22       36.86     12.34 o 
   4  14   6       99.22      115.57     16.50 o 
   5  14   6       77.97       80.65     15.09 o 
   6  14   6        2.82        9.74     12.53 o 
   7  14   6        7.09       -8.85     11.19 o 
   8  14   6        8.37       -0.79     11.99 o 
   9  14   6        2.77        9.91     13.70 o 
  10  14   6        0.03       36.98     19.33 o 
 -11  15   6        0.42       -2.44     12.80 o 
 -10  15   6        0.46       -2.58     11.50 o 
  -9  15   6       53.94       46.67     15.01 o 
  -8  15   6        1.68      -10.71     10.71 o 
  -7  15   6       97.81       88.42     16.89 o 
  -6  15   6       89.30       81.13     16.48 o 
  -5  15   6       24.64       27.04     14.76 o 
  -4  15   6       53.48       57.68     10.44 o 
  -3  15   6        5.80       11.40      7.58 o 
  -2  15   6       17.73        5.12      5.59 o 
  -1  15   6       64.16       60.09     26.06 o 
   0  15   6        0.34        0.12      5.70 o 
   1  15   6        0.01       10.05     18.20 o 
   2  15   6       46.20       23.59     20.09 o 
   3  15   6      103.15      104.51     28.14 o 
   4  15   6        2.60      -14.21     14.21 o 
   5  15   6        0.03       23.46     13.93 o 
   6  15   6       34.04       15.45     20.79 o 
   7  15   6       27.69       34.66     16.22 o 
   8  15   6        4.95        1.59     16.54 o 
   9  15   6        3.74       13.66     21.78 o 
 -10  16   6       17.65       15.70     13.13 o 
  -9  16   6       41.50       39.31     14.63 o 
  -8  16   6        9.84        1.01     12.18 o 
  -7  16   6       29.17       20.84     13.85 o 
  -6  16   6        5.45        5.03     17.57 o 
  -5  16   6        2.26       -0.20      8.01 o 
  -4  16   6        4.87        8.53      8.28 o 
  -3  16   6       10.86        5.07      7.55 o 
  -2  16   6        0.04        3.63      6.81 o 
  -1  16   6      127.28      128.75     34.11 o 
   0  16   6       20.05       15.77     10.56 o 
   1  16   6       22.17       26.64     21.53 o 
   2  16   6        5.99        7.88     18.48 o 
   3  16   6        6.10       19.48     21.15 o 
   4  16   6       59.75       51.12     25.81 o 
   5  16   6        1.84       11.88     20.26 o 
   6  16   6        3.87       21.20     20.70 o 
   7  16   6       25.94       10.04     17.25 o 
   8  16   6       11.38       22.76     24.81 o 
  -9  17   6        5.46        0.14     15.96 o 
  -8  17   6       10.55       27.56     14.28 o 
  -7  17   6        5.26       12.42     12.80 o 
  -6  17   6        0.64       12.69     14.24 o 
  -5  17   6        6.84       16.69     10.13 o 
  -4  17   6        0.05        6.77      7.96 o 
  -3  17   6       16.27       24.61      8.64 o 
  -2  17   6       14.04       13.21      9.39 o 
  -1  17   6       32.58       21.87     11.35 o 
   0  17   6       63.62       93.23     18.15 o 
   1  17   6      105.54      113.62     29.03 o 
   2  17   6       32.39      -17.82     17.82 o 
   3  17   6        3.85       21.09     22.92 o 
   4  17   6       16.77       -4.22     21.98 o 
   5  17   6        8.14       16.71     23.09 o 
   6  17   6       15.52        7.44     24.53 o 
  -6  18   6        0.03       -0.07      9.83 o 
  -5  18   6       17.52       14.49      9.74 o 
  -4  18   6        3.23       12.16     10.93 o 
  -3  18   6        1.77       -0.02      7.60 o 
  -2  18   6        3.12        3.29     11.01 o 
  -1  18   6        3.83        7.66     10.09 o 
   0  18   6        0.09       32.52     21.98 o 
   1  18   6        1.78       42.29     23.14 o 
   2  18   6        0.20      -12.65     21.31 o 
   3  18   6        6.46       35.91     24.59 o 
   4  18   6        0.01       24.86     25.97 o 
  -2  19   6        0.55        6.41     11.68 o 
  -1  19   6        2.83       14.74     11.81 o 
   0  19   6        1.36        3.72     20.31 o 
 -17   0   7       79.25       72.38     26.42 o 
 -15   0   7      337.39      345.39     38.86 o 
 -13   0   7      607.01      669.10     28.33 o 
 -11   0   7      553.36      552.48     23.87 o 
  -9   0   7     2684.91     2689.60     54.62 o 
  -7   0   7       53.55       46.81      8.60 o 
  -5   0   7     2005.22     2238.08     39.53 o 
  -3   0   7      899.27      870.29     27.07 o 
  -1   0   7     6481.65     6583.08    108.58 o 
   1   0   7     3118.67     3143.27     63.80 o 
   3   0   7      788.93      756.79     18.21 o 
   5   0   7     1674.49     1716.60     33.56 o 
   7   0   7       36.11       29.08      5.40 o 
   9   0   7      691.38      723.81     22.50 o 
  11   0   7      595.21      525.74     21.09 o 
  13   0   7      257.85      282.58     14.42 o 
  15   0   7       52.11       76.54     17.71 o 
 -18   1   7        6.30        1.87     16.83 o 
 -17   1   7        9.31      -11.83     13.89 o 
 -16   1   7       13.26       -4.02     14.24 o 
 -15   1   7       25.94       26.34     15.06 o 
 -14   1   7      208.12      177.73     17.49 o 
 -13   1   7      459.78      488.60     18.96 o 
 -12   1   7      142.30      152.58     10.64 o 
 -11   1   7      417.79      404.90     19.55 o 
 -10   1   7       58.51       57.21      6.09 o 
  -9   1   7       48.47       57.74      5.92 o 
  -8   1   7       27.14       29.19      4.36 o 
  -7   1   7      176.99      170.17      7.93 o 
  -6   1   7        4.49        1.44      2.87 o 
  -5   1   7      394.60      391.98     11.37 o 
  -4   1   7     3949.75     3800.38     61.37 o 
  -3   1   7     8816.94     9730.00    106.13 o 
  -2   1   7       18.61       23.57      4.20 o 
  -1   1   7      977.60      994.04     15.93 o 
   0   1   7      331.02      313.39      9.29 o 
   1   1   7       59.35       92.78      5.31 o 
   2   1   7     2338.81     2328.50     32.09 o 
   3   1   7     3722.60     3716.30     52.00 o 
   4   1   7        4.47        6.74      2.85 o 
   5   1   7      461.25      474.58      9.73 o 
   6   1   7       20.57       15.78      3.21 o 
   7   1   7       77.82       96.85      4.83 o 
   8   1   7      432.05      428.93     10.11 o 
   9   1   7      437.22      426.78     15.86 o 
  10   1   7       41.08       44.44      4.83 o 
  11   1   7       14.36       12.03      5.64 o 
  12   1   7       56.90       54.46      8.12 o 
  13   1   7       11.40       15.66      6.99 o 
  14   1   7        1.00        4.28      6.69 o 
  15   1   7       38.17       34.54      8.63 o 
 -18   2   7       18.41       32.47     28.92 o 
 -17   2   7        8.58       14.71     22.64 o 
 -16   2   7      235.58      266.51     26.22 o 
 -15   2   7        1.57        0.10     12.60 o 
 -14   2   7      206.26      215.30     18.47 o 
 -13   2   7      195.75      217.02     13.65 o 
 -12   2   7      346.76      344.55     14.95 o 
 -11   2   7     2721.40     2605.28     41.46 o 
 -10   2   7      217.54      214.94      9.50 o 
  -9   2   7     1720.28     1670.42     27.08 o 
  -8   2   7     2118.74     2079.23     33.21 o 
  -7   2   7       87.83       85.40      5.91 o 
  -6   2   7      876.43      759.87     18.23 o 
  -5   2   7        7.45       10.23      2.90 o 
  -4   2   7     2782.13     2964.95     32.81 o 
  -3   2   7       14.06       26.48      3.16 o 
  -2   2   7      435.77      450.16      9.30 o 
  -1   2   7     2620.53     2611.22     39.22 o 
   0   2   7       42.90       46.84      3.45 o 
   1   2   7      352.25      357.84      7.54 o 
   2   2   7     2628.05     2744.14     32.29 o 
   3   2   7     1422.46     1437.43     21.51 o 
   4   2   7      136.22      130.20      4.55 o 
   5   2   7      104.21      113.87      4.50 o 
   6   2   7     1030.02     1029.92     19.46 o 
   7   2   7       54.93       49.00      6.41 o 
   8   2   7      126.15      114.01      7.36 o 
   9   2   7       30.55       39.71      7.25 o 
  10   2   7      614.59      571.07     16.00 o 
  11   2   7       74.32       77.83      6.78 o 
  12   2   7        0.27        0.86      4.54 o 
  13   2   7       39.22       49.61      9.81 o 
  14   2   7       79.59       79.44     13.30 o 
  15   2   7       58.57       41.10     12.20 o 
 -18   3   7       82.35       66.94     26.92 o 
 -17   3   7       34.98        7.10     23.81 o 
 -16   3   7       70.16      119.00     31.53 o 
 -15   3   7       21.00       12.59     13.56 o 
 -14   3   7       38.30       40.84     10.06 o 
 -13   3   7        4.08        1.23      7.82 o 
 -12   3   7       21.81       14.71      6.55 o 
 -11   3   7      746.95      719.06     19.88 o 
 -10   3   7      349.18      350.02     17.28 o 
  -9   3   7       56.89       59.97      5.99 o 
  -8   3   7      234.73      250.89      9.82 o 
  -7   3   7     3282.75     3261.43     41.11 o 
  -6   3   7     2108.75     2239.25     28.38 o 
  -5   3   7      866.03      953.61     14.98 o 
  -4   3   7      516.89      525.89     10.08 o 
  -3   3   7     2043.87     2034.28     25.02 o 
  -2   3   7      129.04      152.57      5.61 o 
  -1   3   7      134.28      152.43      5.30 o 
   0   3   7       56.39       90.85      4.47 o 
   1   3   7     1319.06     1291.84     17.46 o 
   2   3   7       10.60        8.56      2.28 o 
   3   3   7        3.78       12.71      3.14 o 
   4   3   7      227.68      235.02      7.02 o 
   5   3   7     2958.96     3058.01     41.24 o 
   6   3   7       51.95       36.56      3.60 o 
   7   3   7       15.91       10.26      5.57 o 
   8   3   7      169.34      137.59     10.38 o 
   9   3   7       83.27       80.03     12.89 o 
  10   3   7       78.57       68.28     12.76 o 
  11   3   7        3.25       -0.47      9.40 o 
  12   3   7        1.05       -0.15      9.78 o 
  13   3   7       30.18       31.57     35.49 o 
  14   3   7        0.00        4.31     10.27 o 
  15   3   7        2.61        8.56     13.21 o 
 -18   4   7       41.40       19.76     19.20 o 
 -17   4   7       84.34       97.53     15.54 o 
 -16   4   7      119.19      131.24     16.42 o 
 -15   4   7      214.60      225.10     16.52 o 
 -14   4   7       94.73       81.54     12.58 o 
 -13   4   7        2.40       -6.22      6.22 o 
 -12   4   7      448.84      404.86     17.09 o 
 -11   4   7      473.29      498.83     15.40 o 
 -10   4   7       28.66       39.21      5.99 o 
  -9   4   7      301.89      291.70     10.42 o 
  -8   4   7     1643.54     1612.98     26.14 o 
  -7   4   7      698.82      704.31     14.31 o 
  -6   4   7     3937.50     3975.76     48.70 o 
  -5   4   7     1225.27     1277.24     18.03 o 
  -4   4   7      235.97      217.25      6.59 o 
  -3   4   7     1002.55     1120.88     17.02 o 
  -2   4   7      139.05      150.46      5.27 o 
  -1   4   7      323.71      362.69      9.61 o 
   0   4   7     1270.52     1308.38     17.88 o 
   1   4   7      746.57      767.31     12.42 o 
   2   4   7        8.25       13.82      3.08 o 
   3   4   7       40.54       35.26      4.63 o 
   4   4   7      427.70      391.02     12.48 o 
   5   4   7       63.14       62.70      6.19 o 
   6   4   7      856.03      879.60     27.14 o 
   7   4   7      400.16      388.14     16.05 o 
   8   4   7       63.89       65.54     13.98 o 
   9   4   7       13.66       21.76     11.96 o 
  10   4   7       36.73       73.04     13.58 o 
  11   4   7       10.84       11.94     10.85 o 
  12   4   7      113.58      150.82     18.62 o 
  13   4   7        2.29       -4.68     10.83 o 
  14   4   7       17.26       15.49     12.79 o 
  15   4   7        3.02      -10.38     19.81 o 
 -17   5   7        2.63       -3.03     10.70 o 
 -16   5   7       89.96      113.18     19.23 o 
 -15   5   7       30.75       43.97     15.52 o 
 -14   5   7      264.30      265.84     17.18 o 
 -13   5   7        2.09       -1.67      7.69 o 
 -12   5   7       74.61       70.74     10.86 o 
 -11   5   7      663.25      648.69     20.35 o 
 -10   5   7      877.28      837.41     18.29 o 
  -9   5   7      340.11      356.46     11.54 o 
  -8   5   7       89.45       83.58      6.07 o 
  -7   5   7       58.32       48.55      4.65 o 
  -6   5   7      487.59      503.89     10.29 o 
  -5   5   7       29.46       51.85      4.14 o 
  -4   5   7      656.13      631.69     10.98 o 
  -3   5   7      352.89      296.47      8.55 o 
  -2   5   7      123.37      113.53      4.76 o 
  -1   5   7      245.57      247.83      6.14 o 
   0   5   7     1215.49     1327.40     17.04 o 
   1   5   7      763.05      796.65     12.07 o 
   2   5   7     1957.88     2000.32     28.78 o 
   3   5   7     1716.69     1845.52     33.90 o 
   4   5   7       21.91       16.67      4.81 o 
   5   5   7      114.33      105.33      9.51 o 
   6   5   7       10.94       20.60      8.26 o 
   7   5   7       24.71       11.51      6.80 o 
   8   5   7      153.16      131.27     13.20 o 
   9   5   7       91.62       82.00     14.17 o 
  10   5   7      166.92      173.88     21.31 o 
  11   5   7       36.90       42.81     13.14 o 
  12   5   7      124.06      129.68     24.34 o 
  13   5   7        0.02       16.43     12.78 o 
  14   5   7        0.32        8.25     12.74 o 
 -17   6   7       25.75       25.39     16.14 o 
 -16   6   7       55.35       70.35     14.35 o 
 -15   6   7       59.24       54.78     12.72 o 
 -14   6   7       62.62       75.93     12.06 o 
 -13   6   7       65.78       87.97     11.99 o 
 -12   6   7       42.41       51.51     10.00 o 
 -11   6   7       68.61       57.98     10.07 o 
 -10   6   7       15.79       16.28      6.37 o 
  -9   6   7      431.95      466.58     13.89 o 
  -8   6   7      274.58      262.38      9.37 o 
  -7   6   7       66.91       76.08      5.55 o 
  -6   6   7       16.97       27.85      3.82 o 
  -5   6   7       10.53        8.36      3.06 o 
  -4   6   7      551.13      585.75     12.20 o 
  -3   6   7       72.68       80.67      4.47 o 
  -2   6   7       12.97        5.31      2.61 o 
  -1   6   7     1891.73     1868.93     23.04 o 
   0   6   7      315.74      297.00      7.29 o 
   1   6   7      151.05      165.50      6.18 o 
   2   6   7        0.08        5.26      4.17 o 
   3   6   7       12.52       10.49      4.35 o 
   4   6   7      143.39      132.61     10.69 o 
   5   6   7      141.05      131.31     10.91 o 
   6   6   7       34.89       40.44      8.35 o 
   7   6   7       72.14       76.62     11.64 o 
   8   6   7       62.25       98.01     16.48 o 
   9   6   7       11.91       27.94     12.13 o 
  10   6   7      151.98      166.47     30.83 o 
  11   6   7        2.08      -15.19     15.21 o 
  12   6   7        4.98       -4.46     12.21 o 
  13   6   7       15.98       13.14     23.62 o 
  14   6   7       43.44       34.74     15.52 o 
 -17   7   7       40.05       41.62     13.39 o 
 -16   7   7        3.80        8.05     17.30 o 
 -15   7   7        0.01       -8.51     10.51 o 
 -14   7   7       28.26       16.76      9.63 o 
 -13   7   7        6.90       17.61      8.59 o 
 -12   7   7       78.36       92.51     11.96 o 
 -11   7   7        8.96        2.77      7.87 o 
 -10   7   7        0.94        5.38      8.31 o 
  -9   7   7      235.34      222.25     14.54 o 
  -8   7   7        0.21       -2.82      3.61 o 
  -7   7   7      345.00      343.67      9.72 o 
  -6   7   7        0.84       -1.06      3.04 o 
  -5   7   7       30.94       39.87      4.12 o 
  -4   7   7      850.33      786.38     14.54 o 
  -3   7   7      468.19      497.52      9.64 o 
  -2   7   7      255.87      234.91      6.69 o 
  -1   7   7      220.33      218.40      6.16 o 
   0   7   7      402.70      409.17      7.87 o 
   1   7   7        0.24        3.87      2.67 o 
   2   7   7       73.16       61.81      9.29 o 
   3   7   7       14.86       10.30      7.63 o 
   4   7   7        7.74        5.31      6.64 o 
   5   7   7        3.03       11.72      6.47 o 
   6   7   7      591.38      629.02     25.66 o 
   7   7   7      129.78      137.21     14.41 o 
   8   7   7      325.65      333.34     23.65 o 
   9   7   7      309.68      335.93     24.90 o 
  10   7   7        3.51       -0.77     10.86 o 
  11   7   7        2.33        1.30     23.81 o 
  12   7   7       75.58       82.54     17.58 o 
  13   7   7        5.81       -0.57     13.60 o 
  14   7   7        3.08        2.10     14.66 o 
 -16   8   7        4.95       -7.80     11.05 o 
 -15   8   7       34.35       44.78     11.64 o 
 -14   8   7       11.09       23.44      9.71 o 
 -13   8   7       54.58       54.85     11.10 o 
 -12   8   7      230.36      261.31     17.11 o 
 -11   8   7       24.87       12.96      8.34 o 
 -10   8   7      120.68      116.42     11.90 o 
  -9   8   7      413.80      447.57     29.06 o 
  -8   8   7      423.57      412.04     13.32 o 
  -7   8   7        3.51        8.96      3.95 o 
  -6   8   7       81.17       76.00      5.20 o 
  -5   8   7      405.97      409.91      9.55 o 
  -4   8   7      100.60      118.38      5.81 o 
  -3   8   7        1.61        0.69      2.73 o 
  -2   8   7        6.75        7.05      2.98 o 
  -1   8   7     1781.78     1673.21     21.51 o 
   0   8   7      403.13      384.97     17.56 o 
   1   8   7        0.07        3.20      3.38 o 
   2   8   7      112.18      106.31      8.34 o 
   3   8   7      578.28      516.06     22.78 o 
   4   8   7       76.88       92.79     12.29 o 
   5   8   7       21.51       23.20     10.28 o 
   6   8   7       33.95        9.64      9.03 o 
   7   8   7       89.43       67.34     12.55 o 
   8   8   7      114.32      108.23     15.56 o 
   9   8   7        3.39        6.34     22.81 o 
  10   8   7      148.37      153.78     20.90 o 
  11   8   7      232.37      180.39     23.34 o 
  12   8   7        8.83       11.48     14.20 o 
  13   8   7       10.75        5.79     14.13 o 
 -16   9   7        2.65        4.81     12.10 o 
 -15   9   7        1.39       -0.50      9.32 o 
 -14   9   7       32.31       34.40     11.25 o 
 -13   9   7       11.82       11.01      9.53 o 
 -12   9   7       26.53       22.45      9.78 o 
 -11   9   7       37.05       22.63      9.19 o 
 -10   9   7      324.13      347.57     17.92 o 
  -9   9   7      320.71      281.75     16.02 o 
  -8   9   7      963.18      969.01     28.25 o 
  -7   9   7      643.64      691.60     17.15 o 
  -6   9   7      126.05      124.84      7.14 o 
  -5   9   7      138.20      143.33      6.90 o 
  -4   9   7      229.87      220.86      7.28 o 
  -3   9   7        5.70        4.45      3.01 o 
  -2   9   7        2.97        0.27      2.95 o 
  -1   9   7      103.53       92.64      6.09 o 
   0   9   7      127.20      129.63      6.25 o 
   1   9   7     1042.72     1040.10     26.85 o 
   2   9   7      159.71      139.85     13.85 o 
   3   9   7      628.58      574.53     24.76 o 
   4   9   7      366.13      356.73     29.80 o 
   5   9   7      161.92      165.19     15.94 o 
   6   9   7        7.21       -5.06      9.17 o 
   7   9   7      172.55      128.61     15.03 o 
   8   9   7      199.20      222.88     29.77 o 
   9   9   7       30.21       -3.24     11.82 o 
  10   9   7      101.42       62.80     17.19 o 
  11   9   7       15.04       18.01     13.80 o 
  12   9   7      145.72      157.02     52.31 o 
  13   9   7      152.66      166.62     25.06 o 
 -15  10   7        9.29       23.41     11.07 o 
 -14  10   7        1.59       -9.43      9.43 o 
 -13  10   7        0.63        2.64      9.28 o 
 -12  10   7        4.25        1.08      8.46 o 
 -11  10   7       29.65       20.81      9.41 o 
 -10  10   7      234.40      275.19     22.07 o 
  -9  10   7       33.25       22.70      9.52 o 
  -8  10   7      490.35      525.64     22.08 o 
  -7  10   7        2.27       17.61      7.90 o 
  -6  10   7      603.37      560.89     17.36 o 
  -5  10   7      574.35      602.84     15.59 o 
  -4  10   7       78.24       93.08      6.15 o 
  -3  10   7        3.15        4.54      3.48 o 
  -2  10   7      342.41      322.34      8.55 o 
  -1  10   7      300.09      324.02      8.36 o 
   0  10   7        3.72       -1.39      3.97 o 
   1  10   7     1397.69     1413.05     70.70 o 
   2  10   7       14.84       18.74     12.88 o 
   3  10   7     1066.81     1065.83     35.57 o 
   4  10   7     1080.41     1142.68     37.90 o 
   5  10   7        6.63       11.83      9.24 o 
   6  10   7      369.22      318.66     22.61 o 
   7  10   7      389.11      349.56     22.96 o 
   8  10   7        4.38       10.47     10.63 o 
   9  10   7      108.86       95.95     18.64 o 
  10  10   7        0.00       15.90     14.67 o 
  11  10   7       22.55       41.25     17.00 o 
  12  10   7       38.86       16.38     22.37 o 
 -15  11   7        1.11       -0.55     13.65 o 
 -14  11   7       45.95       27.84     11.88 o 
 -13  11   7      103.53      108.92     15.83 o 
 -12  11   7       12.98       11.76     10.63 o 
 -11  11   7        8.43        3.90     10.76 o 
 -10  11   7      451.52      437.22     23.41 o 
  -9  11   7       40.61       47.54     12.02 o 
  -8  11   7      146.16      166.04     17.12 o 
  -7  11   7      315.26      276.41     22.29 o 
  -6  11   7      305.13      314.45     18.51 o 
  -5  11   7      248.08      253.37     13.04 o 
  -4  11   7      270.32      260.41     10.43 o 
  -3  11   7      457.31      448.82     12.60 o 
  -2  11   7      550.97      545.88     17.01 o 
  -1  11   7      313.26      309.60      9.09 o 
   0  11   7       21.67       16.19      8.51 o 
   1  11   7      214.12      202.15     16.70 o 
   2  11   7      376.61      378.84     21.66 o 
   3  11   7       68.40       79.80     12.82 o 
   4  11   7       95.16       65.56     17.80 o 
   5  11   7       78.50       95.50     13.99 o 
   6  11   7       69.01       50.22     12.34 o 
   7  11   7        0.93       -9.33      9.33 o 
   8  11   7      162.64      179.14     19.22 o 
   9  11   7        7.33       10.32     14.42 o 
  10  11   7       24.26       24.22     16.13 o 
  11  11   7       56.56       45.31     23.95 o 
  12  11   7        1.08      -21.42     23.75 o 
 -14  12   7        4.05       -4.48     12.41 o 
 -13  12   7       46.60       78.41     16.46 o 
 -12  12   7       14.68        9.86     12.49 o 
 -11  12   7      308.08      343.06     62.92 o 
 -10  12   7       27.31       45.42     14.08 o 
  -9  12   7        2.28       11.47     12.06 o 
  -8  12   7      567.54      533.32     31.79 o 
  -7  12   7        0.20       -9.97      9.97 o 
  -6  12   7       25.47       29.86     12.78 o 
  -5  12   7        0.63       -6.90      7.66 o 
  -4  12   7      388.25      420.47     19.90 o 
  -3  12   7      409.95      373.55     11.91 o 
  -2  12   7      146.73      155.39      8.53 o 
  -1  12   7      145.99      146.54      7.53 o 
   0  12   7      160.46      126.85      8.11 o 
   1  12   7      381.37      355.74     21.42 o 
   2  12   7       27.19       28.05     10.15 o 
   3  12   7       20.07       28.84     10.91 o 
   4  12   7        5.32       10.87     13.36 o 
   5  12   7       90.25       75.03     13.45 o 
   6  12   7       80.56      100.37     15.71 o 
   7  12   7        4.16       12.97     11.73 o 
   8  12   7       47.64       44.78     13.44 o 
   9  12   7        0.80       -8.50     13.85 o 
  10  12   7        0.98        2.74     20.42 o 
  11  12   7        8.89        4.24     16.83 o 
 -13  13   7        3.63        2.05     12.88 o 
 -12  13   7        8.15       17.44     13.11 o 
 -11  13   7       29.66       15.33     12.86 o 
 -10  13   7       92.01      101.83     25.36 o 
  -9  13   7        1.07        0.69     10.98 o 
  -8  13   7      202.69      251.70     31.83 o 
  -7  13   7      130.90      109.95     17.95 o 
  -6  13   7       72.12       84.93     12.52 o 
  -5  13   7       65.23       44.62      9.95 o 
  -4  13   7       93.82       76.99     11.11 o 
  -3  13   7        0.25       -6.13      6.13 o 
  -2  13   7        9.48        6.91      5.57 o 
  -1  13   7       14.67       12.52      6.39 o 
   0  13   7       10.18        4.32      4.82 o 
   1  13   7        2.70       -1.35      9.26 o 
   2  13   7        0.91       -8.24      8.24 o 
   3  13   7        4.73       -9.33      9.51 o 
   4  13   7       69.07       62.54     25.63 o 
   5  13   7       41.61       17.07     11.66 o 
   6  13   7      167.48      178.82     19.48 o 
   7  13   7       17.39       24.79     12.44 o 
   8  13   7        0.62       -9.87     11.46 o 
   9  13   7       15.43        0.46     14.93 o 
  10  13   7        0.01        0.45     15.71 o 
 -12  14   7       44.12       76.12     16.37 o 
 -11  14   7       53.44       52.10     14.95 o 
 -10  14   7        4.39       17.50     12.54 o 
  -9  14   7       61.22       70.63     23.09 o 
  -8  14   7       82.78       82.95     16.71 o 
  -7  14   7       76.51      115.37     17.35 o 
  -6  14   7       38.96       22.22      9.90 o 
  -5  14   7        3.27        5.25      8.33 o 
  -4  14   7       10.18       -6.77      6.77 o 
  -3  14   7        1.00       -1.37      6.82 o 
  -2  14   7       24.48       14.31      5.37 o 
  -1  14   7       12.14       24.40      8.00 o 
   0  14   7       99.66       89.72      8.65 o 
   1  14   7       39.26       64.93     15.81 o 
   2  14   7        0.35        9.34     15.82 o 
   3  14   7        2.11      -11.72     16.99 o 
   4  14   7        2.29       -5.90     10.38 o 
   5  14   7       22.40        6.75     11.60 o 
   6  14   7       18.25       19.36     13.14 o 
   7  14   7        0.61       -3.21     19.46 o 
   8  14   7        9.88      -11.46     11.46 o 
   9  14   7       21.92        7.83     32.50 o 
 -11  15   7        4.25        2.28     12.77 o 
 -10  15   7       10.50       14.89     13.25 o 
  -9  15   7        0.53       -0.53     14.43 o 
  -8  15   7        3.57       -5.36     11.70 o 
  -7  15   7        7.81        7.10      9.88 o 
  -6  15   7       29.46       33.68     10.38 o 
  -5  15   7       45.78       31.03      9.87 o 
  -4  15   7      200.88      208.79     15.38 o 
  -3  15   7       28.59       14.35     10.33 o 
  -2  15   7       22.36       37.08      8.77 o 
  -1  15   7       14.91       13.13     13.54 o 
   0  15   7       91.59       87.41     11.01 o 
   1  15   7       22.90       17.21     18.04 o 
   2  15   7        1.92       -2.11     17.48 o 
   3  15   7        4.03      -13.07     13.07 o 
   4  15   7        7.07        5.26     14.41 o 
   5  15   7       81.44      100.38     27.28 o 
   6  15   7       33.23       40.89     17.27 o 
   7  15   7       29.95        6.16     26.56 o 
   8  15   7        1.91       -2.73     15.31 o 
 -10  16   7        2.27       23.80     15.14 o 
  -9  16   7       15.35       32.28     15.37 o 
  -8  16   7        6.85       12.09     10.66 o 
  -7  16   7        0.80        9.86     10.32 o 
  -6  16   7       22.46       28.48     10.36 o 
  -5  16   7       59.40       76.86     12.03 o 
  -4  16   7        3.96        6.55      8.35 o 
  -3  16   7        8.56       12.38      7.79 o 
  -2  16   7       72.74       74.15     16.04 o 
  -1  16   7       37.88       28.49     11.03 o 
   0  16   7        1.33       30.53     19.81 o 
   1  16   7      126.29      186.11     33.75 o 
   2  16   7       96.23      105.96     28.14 o 
   3  16   7      200.68      189.94     36.80 o 
   4  16   7       90.41       63.05     26.42 o 
   5  16   7       36.54      105.56     29.47 o 
   6  16   7        0.00       20.87     23.98 o 
   7  16   7        7.53       66.16     27.97 o 
  -8  17   7        3.59       21.12     14.91 o 
  -7  17   7      119.05      106.00     15.56 o 
  -6  17   7       28.10       26.23     10.62 o 
  -5  17   7       28.79       49.17     14.76 o 
  -4  17   7       28.63       22.96      9.78 o 
  -3  17   7        6.74       -0.56      7.18 o 
  -2  17   7       24.26       28.58     12.21 o 
  -1  17   7        5.84        2.10     20.95 o 
   0  17   7        8.01      -17.09     17.09 o 
   1  17   7        3.79      -13.76     19.70 o 
   2  17   7       39.95       54.11     26.81 o 
   3  17   7       31.29       -5.38     22.31 o 
   4  17   7       25.82       53.06     27.08 o 
   5  17   7        2.70       32.08     25.70 o 
  -5  18   7       34.76       20.13     10.95 o 
  -4  18   7        2.81       13.69      8.70 o 
  -3  18   7       57.33       40.02      8.77 o 
  -2  18   7        0.38        4.70     11.05 o 
  -1  18   7       10.05        3.60     10.23 o 
   0  18   7       44.64       48.06     23.92 o 
   1  18   7       30.09       28.53     23.59 o 
   2  18   7        0.54      -18.04     19.76 o 
   3  18   7        7.19       43.51     27.92 o 
 -18   0   8       49.09       39.24     29.47 o 
 -16   0   8       28.06       36.13     23.42 o 
 -14   0   8       11.71        4.83     18.32 o 
 -12   0   8      153.49      175.79     17.70 o 
 -10   0   8      125.74      134.01     13.71 o 
  -8   0   8     1740.94     1591.00     42.55 o 
  -6   0   8        1.52       10.29      4.97 o 
  -4   0   8      648.77      660.62     18.75 o 
  -2   0   8      451.73      486.59     13.64 o 
   0   0   8     2412.97     2466.84     46.16 o 
   2   0   8       89.42       87.82      7.76 o 
   4   0   8     2125.40     2159.71     41.06 o 
   6   0   8      102.60      103.69     10.49 o 
   8   0   8        2.01        7.02      5.60 o 
  10   0   8        0.39       -5.82      5.82 o 
  12   0   8       57.81       59.90      8.21 o 
  14   0   8       14.90       13.15     13.49 o 
 -18   1   8       55.48       61.11     29.25 o 
 -17   1   8      123.01      147.07     23.08 o 
 -16   1   8       10.51       16.41     15.42 o 
 -15   1   8       66.10       73.66     18.28 o 
 -14   1   8      191.39      168.89     17.39 o 
 -13   1   8        1.42       -4.76      6.30 o 
 -12   1   8      255.44      235.11     12.65 o 
 -11   1   8      641.63      638.74     19.02 o 
 -10   1   8        0.02       -3.21      4.43 o 
  -9   1   8       47.65       57.56      6.66 o 
  -8   1   8      529.79      507.94     14.13 o 
  -7   1   8      240.18      245.51      9.69 o 
  -6   1   8       89.82      109.83      7.30 o 
  -5   1   8     2495.48     2559.50     35.36 o 
  -4   1   8      780.24      829.05     14.41 o 
  -3   1   8        5.02        2.63      2.99 o 
  -2   1   8     6936.39     7464.62     94.43 o 
  -1   1   8       18.87       30.52      3.55 o 
   0   1   8       27.48       20.56      2.95 o 
   1   1   8     2007.76     1896.53     24.52 o 
   2   1   8      236.49      263.03      8.41 o 
   3   1   8      443.19      425.14     13.14 o 
   4   1   8      488.76      469.50     10.74 o 
   5   1   8      317.40      315.78      8.18 o 
   6   1   8        0.10       -1.73      2.85 o 
   7   1   8       10.74        6.25      4.36 o 
   8   1   8      336.84      350.73      9.77 o 
   9   1   8       15.21       19.58      4.11 o 
  10   1   8       51.02       56.01      6.72 o 
  11   1   8      175.30      176.34     10.62 o 
  12   1   8       18.36       13.54      6.61 o 
  13   1   8       40.99       36.47     10.03 o 
  14   1   8       25.89       19.54      6.62 o 
 -18   2   8       26.99       33.69     28.92 o 
 -17   2   8        1.07      -10.99     21.31 o 
 -16   2   8       16.16       21.65     23.64 o 
 -15   2   8      115.42      110.62     28.75 o 
 -14   2   8       18.79       31.94      9.94 o 
 -13   2   8      110.55       84.96     11.96 o 
 -12   2   8        0.77        0.07      6.04 o 
 -11   2   8      270.24      274.22     13.22 o 
 -10   2   8      955.60      965.85     26.41 o 
  -9   2   8      899.80      887.06     20.33 o 
  -8   2   8      513.10      531.10     14.37 o 
  -7   2   8       41.86       43.71      4.92 o 
  -6   2   8       44.79       57.74      5.18 o 
  -5   2   8      125.65      134.76      6.17 o 
  -4   2   8       87.58       64.19      4.62 o 
  -3   2   8      597.82      571.00     11.26 o 
  -2   2   8     2466.93     2470.06     33.05 o 
  -1   2   8     1012.83      953.00     27.25 o 
   0   2   8       29.22       38.57      3.54 o 
   1   2   8      110.34      127.20      5.00 o 
   2   2   8       83.91       73.35      4.01 o 
   3   2   8       30.44       22.71      3.58 o 
   4   2   8       12.02        7.94      2.96 o 
   5   2   8        0.31       -1.87      2.28 o 
   6   2   8       80.12       69.46      6.97 o 
   7   2   8      667.07      715.16     17.59 o 
   8   2   8        7.16        1.06      5.10 o 
   9   2   8        8.69       -4.78      6.03 o 
  10   2   8       48.80       57.03      7.81 o 
  11   2   8      135.80      143.33      9.93 o 
  12   2   8       32.43       18.94      6.50 o 
  13   2   8        1.07       10.08      9.26 o 
  14   2   8        0.45       23.39     10.53 o 
 -17   3   8        3.90      -10.28     12.89 o 
 -16   3   8      105.31       64.70     18.68 o 
 -15   3   8       15.66       16.24     14.50 o 
 -14   3   8       34.13       42.15     10.74 o 
 -13   3   8        8.54        4.80      8.27 o 
 -12   3   8      474.30      469.69     17.17 o 
 -11   3   8      436.90      443.04     17.38 o 
 -10   3   8      204.51      210.47     10.53 o 
  -9   3   8      117.07      107.56      7.62 o 
  -8   3   8      177.92      186.50      8.67 o 
  -7   3   8      592.22      641.93     18.05 o 
  -6   3   8      367.14      364.26      9.84 o 
  -5   3   8       70.25       51.39      5.06 o 
  -4   3   8        0.07       -1.54      2.46 o 
  -3   3   8        0.88       -0.75      2.59 o 
  -2   3   8      801.66      777.58     21.69 o 
  -1   3   8        0.05       -1.92      2.52 o 
   0   3   8     1126.21     1128.21     16.62 o 
   1   3   8      121.78      130.77      4.97 o 
   2   3   8      161.04      188.64      5.62 o 
   3   3   8     1217.88     1223.93     16.69 o 
   4   3   8      132.54      148.69      6.21 o 
   5   3   8       24.04       19.15      3.59 o 
   6   3   8      428.01      426.82     10.45 o 
   7   3   8      137.19      115.69      8.95 o 
   8   3   8      333.05      351.88     21.13 o 
   9   3   8      291.88      266.37     26.28 o 
  10   3   8       47.39       45.94     18.70 o 
  11   3   8       35.05       34.93     11.85 o 
  12   3   8       11.34       29.56     11.52 o 
  13   3   8        6.11        6.99     10.20 o 
  14   3   8       23.83       -7.35     10.21 o 
 -17   4   8       20.60       44.47     20.79 o 
 -16   4   8       11.01       25.93     15.85 o 
 -15   4   8       32.83       38.53     11.62 o 
 -14   4   8        9.56       17.46      8.26 o 
 -13   4   8       31.95       10.77      7.53 o 
 -12   4   8       11.97       32.99      8.12 o 
 -11   4   8       41.62       19.57      6.38 o 
 -10   4   8     1073.58     1086.75     23.15 o 
  -9   4   8       79.56       81.16      7.17 o 
  -8   4   8       90.58       90.34      6.96 o 
  -7   4   8      100.49       93.91      6.31 o 
  -6   4   8      341.18      355.88     10.78 o 
  -5   4   8      185.35      174.31      6.62 o 
  -4   4   8       37.03       26.84      3.57 o 
  -3   4   8     1884.19     1799.80     26.14 o 
  -2   4   8       34.89       55.93      4.19 o 
  -1   4   8     1356.28     1388.50     19.67 o 
   0   4   8       51.29       50.99      4.07 o 
   1   4   8     1269.49     1270.81     17.67 o 
   2   4   8      162.57      197.70      5.90 o 
   3   4   8      298.04      295.93      8.61 o 
   4   4   8      157.56      143.92      6.41 o 
   5   4   8       49.00       40.60      7.53 o 
   6   4   8      144.90      134.01     10.70 o 
   7   4   8        0.41       11.26      7.60 o 
   8   4   8       16.16       13.31     13.63 o 
   9   4   8       43.11       30.99     30.86 o 
  10   4   8        6.67        3.71     10.34 o 
  11   4   8       52.84       37.86     12.21 o 
  12   4   8       29.14       40.10     13.09 o 
  13   4   8       23.30       31.67     13.30 o 
  14   4   8       11.68       -3.68     11.63 o 
 -17   5   8        5.50       20.56     12.50 o 
 -16   5   8       39.68       50.55     13.53 o 
 -15   5   8       57.28       54.02     15.59 o 
 -14   5   8       30.20       36.04      9.20 o 
 -13   5   8       56.68       41.86      8.97 o 
 -12   5   8      275.78      270.74     20.21 o 
 -11   5   8        0.54       -1.61      5.42 o 
 -10   5   8      343.31      355.95     13.36 o 
  -9   5   8      157.90      157.75      8.72 o 
  -8   5   8      471.17      492.88     12.49 o 
  -7   5   8        1.40        0.40      3.40 o 
  -6   5   8     2464.38     2434.70     31.34 o 
  -5   5   8      138.81      154.58      6.42 o 
  -4   5   8       80.52       86.69      6.26 o 
  -3   5   8        0.43       -2.20      2.20 o 
  -2   5   8      122.84      108.64      5.18 o 
  -1   5   8      655.47      701.24     11.62 o 
   0   5   8      611.56      585.14     10.60 o 
   1   5   8      967.63      988.07     17.65 o 
   2   5   8        1.06        0.77      3.31 o 
   3   5   8        0.37       -4.07      4.07 o 
   4   5   8       29.11       36.32      5.83 o 
   5   5   8       11.27        5.55      6.32 o 
   6   5   8       17.67       -1.15      7.60 o 
   7   5   8       66.00       57.72     10.85 o 
   8   5   8      302.86      329.04     30.45 o 
   9   5   8      340.08      292.31     21.77 o 
  10   5   8      122.18      102.98     16.84 o 
  11   5   8       34.35       56.29     14.56 o 
  12   5   8        0.12        6.43     12.74 o 
  13   5   8       16.36       19.04     12.93 o 
  14   5   8        0.66       -7.84     11.88 o 
 -17   6   8        0.05        2.89     11.99 o 
 -16   6   8       17.05       16.59     17.39 o 
 -15   6   8        4.41        2.32      9.68 o 
 -14   6   8        5.76       11.45      8.54 o 
 -13   6   8      111.65      102.43     11.76 o 
 -12   6   8        9.57        6.73      7.43 o 
 -11   6   8      453.56      434.61     18.01 o 
 -10   6   8      213.55      223.99     11.18 o 
  -9   6   8      143.15      121.55      8.75 o 
  -8   6   8      314.38      355.64     10.89 o 
  -7   6   8      946.20      965.93     16.06 o 
  -6   6   8      112.39      100.53      5.75 o 
  -5   6   8       22.74       22.41      3.97 o 
  -4   6   8      253.46      254.84      8.17 o 
  -3   6   8       79.49       91.77      4.97 o 
  -2   6   8     2444.18     2420.51     30.76 o 
  -1   6   8        3.37        0.78      2.65 o 
   0   6   8      745.32      731.15     12.81 o 
   1   6   8       31.06       21.86      3.31 o 
   2   6   8       14.44        8.33      3.91 o 
   3   6   8      600.39      610.51     16.87 o 
   4   6   8       64.36       63.62      9.08 o 
   5   6   8       20.03       31.35      7.90 o 
   6   6   8      109.43      101.07     12.56 o 
   7   6   8      336.56      346.42     19.77 o 
   8   6   8       96.24      102.34     16.45 o 
   9   6   8      123.49      114.71     16.85 o 
  10   6   8       81.32      104.89     21.67 o 
  11   6   8        5.02       -4.06     13.63 o 
  12   6   8       29.65       38.90     14.95 o 
  13   6   8       79.58       82.16     29.00 o 
 -16   7   8        7.15        8.14     10.64 o 
 -15   7   8       23.01       31.28      9.42 o 
 -14   7   8       21.87       15.62      9.20 o 
 -13   7   8       53.25       37.48      9.36 o 
 -12   7   8       15.93       21.91      7.87 o 
 -11   7   8      325.75      349.86     16.58 o 
 -10   7   8        0.23       -5.08      6.62 o 
  -9   7   8      121.26      122.67      9.03 o 
  -8   7   8       24.22       19.17      6.92 o 
  -7   7   8       30.36       43.98      5.58 o 
  -6   7   8       83.86       74.08      5.27 o 
  -5   7   8       38.05       52.48      4.60 o 
  -4   7   8      534.19      484.29     16.26 o 
  -3   7   8       15.46       22.26      3.55 o 
  -2   7   8      129.56      127.36      5.45 o 
  -1   7   8       12.18        4.28      3.09 o 
   0   7   8      305.21      289.83      6.77 o 
   1   7   8     2879.87     2805.62     38.72 o 
   2   7   8     1737.34     1747.51     37.81 o 
   3   7   8      152.54      153.35     13.90 o 
   4   7   8      653.08      645.78     22.19 o 
   5   7   8      207.35      191.64     16.77 o 
   6   7   8       63.81       64.51     12.09 o 
   7   7   8      428.02      415.97     22.22 o 
   8   7   8       73.01       62.66     25.73 o 
   9   7   8      118.95      112.87     17.56 o 
  10   7   8       30.63       48.76     15.04 o 
  11   7   8      125.98      170.00     22.34 o 
  12   7   8      106.43      142.78     29.47 o 
  13   7   8       30.47       35.76     16.26 o 
 -16   8   8        8.91        6.60     10.61 o 
 -15   8   8       57.04       55.68     11.53 o 
 -14   8   8       45.48       52.11     10.53 o 
 -13   8   8       76.79       75.62     10.95 o 
 -12   8   8      327.99      365.87     33.16 o 
 -11   8   8        1.30       -6.74      6.74 o 
 -10   8   8       19.55       14.45      7.47 o 
  -9   8   8       96.49       88.54     10.23 o 
  -8   8   8     1326.11     1369.58     35.76 o 
  -7   8   8     1527.14     1540.57     28.17 o 
  -6   8   8       25.63       25.97      4.98 o 
  -5   8   8        0.53       -0.97      3.22 o 
  -4   8   8      142.98      149.48      6.61 o 
  -3   8   8      294.07      319.07      8.54 o 
  -2   8   8        0.81        4.22      3.07 o 
  -1   8   8      316.54      298.76      7.78 o 
   0   8   8      799.23      754.21     15.07 o 
   1   8   8      155.64      124.94      6.07 o 
   2   8   8      261.06      279.60     17.67 o 
   3   8   8       48.17       49.43     14.16 o 
   4   8   8     1097.76     1039.84     34.65 o 
   5   8   8      346.81      332.84     20.16 o 
   6   8   8      187.57      183.01     16.80 o 
   7   8   8      257.38      272.39     19.40 o 
   8   8   8        1.35       17.03     18.20 o 
   9   8   8        0.09       -9.77     10.94 o 
  10   8   8        3.40        1.68     12.84 o 
  11   8   8        0.94       21.17     16.84 o 
  12   8   8       14.34       22.01     15.53 o 
  13   8   8        0.96       11.38     22.98 o 
 -16   9   8       41.81       27.00     18.90 o 
 -15   9   8        6.85       15.39     10.31 o 
 -14   9   8       11.09       10.52      8.81 o 
 -13   9   8      112.48       99.11     11.92 o 
 -12   9   8        0.06        4.31      7.74 o 
 -11   9   8       16.31       15.92      8.30 o 
 -10   9   8       16.75       15.86      7.84 o 
  -9   9   8        4.46        6.33      6.71 o 
  -8   9   8       26.33       22.76      7.38 o 
  -7   9   8     1032.30      993.52     21.63 o 
  -6   9   8      283.73      273.56     11.23 o 
  -5   9   8     3263.86     3118.01     46.31 o 
  -4   9   8      559.92      574.87     13.30 o 
  -3   9   8      259.34      245.80      7.91 o 
  -2   9   8        3.29        6.61      3.35 o 
  -1   9   8       37.91       39.64      4.15 o 
   0   9   8     2124.63     2163.54     35.44 o 
   1   9   8      124.76      123.37      9.98 o 
   2   9   8       90.58       92.84     13.27 o 
   3   9   8       61.27       67.66     12.17 o 
   4   9   8      153.11      139.60     18.41 o 
   5   9   8        7.11       -6.73     11.85 o 
   6   9   8       81.76      108.57     14.42 o 
   7   9   8      130.21      134.64     15.71 o 
   8   9   8      131.16       69.51     16.65 o 
   9   9   8       84.34       79.02     18.28 o 
  10   9   8        0.20       10.39     13.42 o 
  11   9   8        0.52       14.60     13.53 o 
  12   9   8       22.40       31.30     16.47 o 
 -15  10   8      127.88      150.09     16.62 o 
 -14  10   8        1.21       -3.87     10.58 o 
 -13  10   8      119.33      127.21     16.94 o 
 -12  10   8       45.90       39.56     11.63 o 
 -11  10   8        2.59       18.42      8.84 o 
 -10  10   8      187.78      187.51     15.18 o 
  -9  10   8      104.95      105.57     12.38 o 
  -8  10   8       69.53       75.17     10.71 o 
  -7  10   8       39.15       34.87      8.70 o 
  -6  10   8      102.84      106.21      9.07 o 
  -5  10   8        7.64        0.63      5.98 o 
  -4  10   8       57.70       52.04      6.22 o 
  -3  10   8     1501.39     1511.33     26.14 o 
  -2  10   8       82.87       81.48      6.11 o 
  -1  10   8     1587.01     1569.78     24.76 o 
   0  10   8      589.98      573.79     17.49 o 
   1  10   8       10.18       11.94      9.23 o 
   2  10   8       12.36        3.94      9.27 o 
   3  10   8      249.65      223.10     17.90 o 
   4  10   8        0.83       -6.80      8.22 o 
   5  10   8       45.51       22.07     10.70 o 
   6  10   8       39.76       14.93     10.36 o 
   7  10   8        7.18        2.35     11.54 o 
   8  10   8       19.60       46.85     15.89 o 
   9  10   8      161.61      196.01     38.63 o 
  10  10   8       13.38       -4.08     13.79 o 
  11  10   8       15.93      -13.69     25.67 o 
  12  10   8       18.09      -21.15     21.15 o 
 -14  11   8       26.82       18.59     12.59 o 
 -13  11   8       24.58       50.39     13.64 o 
 -12  11   8       37.52       56.76     17.13 o 
 -11  11   8      139.70      144.88     19.75 o 
 -10  11   8       10.40        4.16      9.29 o 
  -9  11   8       78.02       72.08     13.90 o 
  -8  11   8      170.90      199.55     16.92 o 
  -7  11   8       20.58       22.93      9.84 o 
  -6  11   8      102.01      112.15     13.07 o 
  -5  11   8      343.33      346.32     15.10 o 
  -4  11   8       25.52       16.19      6.47 o 
  -3  11   8      225.67      239.23      9.73 o 
  -2  11   8      301.61      308.25     10.10 o 
  -1  11   8       41.24       32.65      5.43 o 
   0  11   8      134.10      125.24      7.97 o 
   1  11   8      229.45      192.27     33.02 o 
   2  11   8       13.37       17.39     10.48 o 
   3  11   8       43.22       54.12     11.79 o 
   4  11   8      461.01      398.63     23.80 o 
   5  11   8       12.92        5.41     10.31 o 
   6  11   8       64.99       32.31     12.02 o 
   7  11   8      105.28       82.49     24.21 o 
   8  11   8        2.49       17.84     14.76 o 
   9  11   8       38.75       37.47     16.87 o 
  10  11   8       75.63       60.59     19.42 o 
  11  11   8       30.05        7.93     16.12 o 
 -14  12   8        1.38       21.53     14.87 o 
 -13  12   8        1.76        8.18     14.10 o 
 -12  12   8        3.99       13.29     12.74 o 
 -11  12   8      150.96      175.00     18.08 o 
 -10  12   8        0.22        7.68     10.03 o 
  -9  12   8       36.28       37.12     12.08 o 
  -8  12   8      329.78      325.04     25.36 o 
  -7  12   8      291.97      220.51     17.70 o 
  -6  12   8      211.45      228.92     17.19 o 
  -5  12   8       60.76       40.53     10.04 o 
  -4  12   8       73.03       67.61      9.50 o 
  -3  12   8        5.09        2.68      4.80 o 
  -2  12   8        0.28       -3.93      3.93 o 
  -1  12   8       58.82       43.27      6.98 o 
   0  12   8       19.73        7.92      5.38 o 
   1  12   8        0.12       13.02      9.88 o 
   2  12   8        1.86       -3.90      9.42 o 
   3  12   8      159.43      207.06     18.74 o 
   4  12   8       86.37      105.74     15.75 o 
   5  12   8        5.49       32.97     12.19 o 
   6  12   8       25.77       15.75     11.07 o 
   7  12   8       60.67       67.30     15.32 o 
   8  12   8        2.00       17.68     15.75 o 
   9  12   8        1.99      -19.06     21.89 o 
  10  12   8        0.32       -9.77     14.45 o 
 -13  13   8        7.87        8.31     14.65 o 
 -12  13   8        4.00       11.81     11.91 o 
 -11  13   8        2.55       21.96     11.68 o 
 -10  13   8       11.19       25.43     11.61 o 
  -9  13   8        7.78       11.97      9.81 o 
  -8  13   8      175.50      166.08     16.78 o 
  -7  13   8       18.90       30.57     10.30 o 
  -6  13   8       49.08       42.14     11.35 o 
  -5  13   8        2.07       -5.17      7.26 o 
  -4  13   8       12.27        9.28      8.42 o 
  -3  13   8        5.19        7.43      7.65 o 
  -2  13   8       12.21       15.60      4.97 o 
  -1  13   8      239.42      227.39     11.66 o 
   0  13   8       16.97       13.38      7.72 o 
   1  13   8        5.77        1.03      9.32 o 
   2  13   8      170.28      181.40     18.65 o 
   3  13   8       94.75      102.85     16.07 o 
   4  13   8       26.69       27.05     12.35 o 
   5  13   8       21.50       30.37     12.59 o 
   6  13   8       38.36       73.39     14.76 o 
   7  13   8        8.18       16.32     12.64 o 
   8  13   8       15.53        9.65     16.36 o 
   9  13   8       13.19       55.90     22.23 o 
 -12  14   8        4.85       16.18     22.26 o 
 -11  14   8       22.48       20.09     11.98 o 
 -10  14   8        6.69        2.91     10.87 o 
  -9  14   8        1.60       -3.99      9.24 o 
  -8  14   8        6.09        3.73      9.48 o 
  -7  14   8       22.73       20.51     10.75 o 
  -6  14   8      106.87      128.34     14.58 o 
  -5  14   8        0.25        2.96      8.31 o 
  -4  14   8       52.48       61.37     10.81 o 
  -3  14   8       61.91       81.18     10.42 o 
  -2  14   8        0.49       -5.78      5.78 o 
  -1  14   8       46.54       48.81      8.46 o 
   0  14   8        3.00        9.69     16.32 o 
   1  14   8       40.58       27.39     14.13 o 
   2  14   8       36.63       25.38     13.97 o 
   3  14   8        0.02       -5.95     10.52 o 
   4  14   8      163.28      195.58     20.41 o 
   5  14   8       10.69       -2.06     14.52 o 
   6  14   8       13.27        6.30     17.09 o 
   7  14   8        1.30       -4.36     11.60 o 
   8  14   8       37.90       47.19     32.05 o 
 -11  15   8       17.40       21.88     13.84 o 
 -10  15   8       13.07        7.03     11.79 o 
  -9  15   8        6.34        6.44     10.74 o 
  -8  15   8       12.46        3.46     10.85 o 
  -7  15   8        0.02        4.76     10.20 o 
  -6  15   8        2.57        8.02     10.45 o 
  -5  15   8       71.20       86.90     22.25 o 
  -4  15   8       63.56       64.92     10.76 o 
  -3  15   8       79.95       87.63     10.61 o 
  -2  15   8       24.76       22.12     11.47 o 
  -1  15   8      157.88      170.41     16.16 o 
   0  15   8       27.36       36.91     21.09 o 
   1  15   8        0.15       19.92     19.76 o 
   2  15   8        2.02       -3.22     18.48 o 
   3  15   8       10.30        3.94     14.46 o 
   4  15   8       54.83       68.88     18.80 o 
   5  15   8        5.33       19.00     14.52 o 
   6  15   8       52.50       42.99     19.17 o 
   7  15   8        6.60       11.04     17.64 o 
  -9  16   8       45.52       65.27     14.46 o 
  -8  16   8       63.46       71.24     17.14 o 
  -7  16   8        1.93       12.96     10.32 o 
  -6  16   8       19.59       36.97     11.06 o 
  -5  16   8       11.03        7.63      8.49 o 
  -4  16   8       57.21       33.59      9.94 o 
  -3  16   8      235.82      273.67     15.55 o 
  -2  16   8        9.95      -10.00     10.19 o 
  -1  16   8        3.26       -0.34      9.51 o 
   0  16   8       42.40       57.00     24.20 o 
   1  16   8        2.21       -6.27     18.04 o 
   2  16   8        5.30       26.75     22.14 o 
   3  16   8       31.75       51.45     26.20 o 
   4  16   8       48.27       58.11     27.36 o 
   5  16   8        0.05       21.59     23.59 o 
   6  16   8       43.15       93.46     32.25 o 
  -7  17   8        9.17       13.77     15.03 o 
  -6  17   8        1.09        8.53      9.82 o 
  -5  17   8       14.74       11.02      9.64 o 
  -4  17   8       32.24       43.33     11.93 o 
  -3  17   8       38.07       23.61      8.56 o 
  -2  17   8      105.47      111.87     15.67 o 
  -1  17   8       27.67        1.95     10.46 o 
   0  17   8        0.02       10.32     19.04 o 
   1  17   8       50.48      113.06     30.75 o 
   2  17   8        0.63        7.88     22.20 o 
   3  17   8        5.05       18.26     22.37 o 
   4  17   8       76.82       52.28     28.42 o 
  -4  18   8        0.00        5.20     12.26 o 
  -3  18   8       60.26       96.49     16.76 o 
  -2  18   8        0.27        2.18     11.55 o 
  -1  18   8       36.17       45.23     24.20 o 
   0  18   8        3.97      -10.21     21.92 o 
 -17   0   9       50.09        8.82     24.70 o 
 -15   0   9       22.31       54.95     24.48 o 
 -13   0   9        0.40        7.88      9.97 o 
 -11   0   9     1477.87     1505.94     45.03 o 
  -9   0   9      139.55      156.92     19.09 o 
  -7   0   9     1914.36     1870.20     47.98 o 
  -5   0   9      223.64      242.51     23.56 o 
  -3   0   9     2031.20     2295.58     40.56 o 
  -1   0   9     2036.46     2050.77     36.28 o 
   1   0   9      725.13      719.85     29.49 o 
   3   0   9      162.85      166.36     10.54 o 
   5   0   9      711.48      711.73     19.00 o 
   7   0   9        6.55       13.41      6.10 o 
   9   0   9       41.97       43.35      8.22 o 
  11   0   9        5.52        3.06      6.69 o 
  13   0   9       56.36       61.61     15.21 o 
 -17   1   9        2.70       -2.46     15.98 o 
 -16   1   9       75.15       99.42     21.32 o 
 -15   1   9       52.32       60.43     17.85 o 
 -14   1   9      115.30      137.98     19.18 o 
 -13   1   9       64.74       61.36      8.98 o 
 -12   1   9       18.75       15.88      7.01 o 
 -11   1   9       21.91       16.94      7.02 o 
 -10   1   9       41.18       45.83      7.73 o 
  -9   1   9     2569.47     2503.30     43.59 o 
  -8   1   9      192.57      207.71     12.38 o 
  -7   1   9       54.96       54.16      7.40 o 
  -6   1   9      139.91      129.01      9.11 o 
  -5   1   9       56.13       43.99      4.95 o 
  -4   1   9        4.85        5.03      3.18 o 
  -3   1   9       28.78       22.43      3.99 o 
  -2   1   9       37.81       51.41      4.30 o 
  -1   1   9      168.57      147.51      6.45 o 
   0   1   9        0.16       -0.36      2.54 o 
   1   1   9       80.02       78.02      4.96 o 
   2   1   9     1728.64     1773.24     25.03 o 
   3   1   9      633.97      562.31     11.58 o 
   4   1   9      442.92      397.76     10.79 o 
   5   1   9       82.87       83.21      6.04 o 
   6   1   9        0.39       -3.70      3.70 o 
   7   1   9      284.82      274.21      8.88 o 
   8   1   9        2.15        2.51      4.98 o 
   9   1   9       35.10       39.46      6.37 o 
  10   1   9      224.43      192.65     14.22 o 
  11   1   9        3.60        5.10      7.66 o 
  12   1   9        1.23        1.42      6.17 o 
  13   1   9        1.16       -1.28      6.22 o 
  14   1   9        2.29        3.66      8.80 o 
 -17   2   9       43.08       56.39     28.31 o 
 -16   2   9       59.02       76.20     29.69 o 
 -15   2   9        0.55       10.49     21.15 o 
 -14   2   9        3.74        6.26     11.08 o 
 -13   2   9       14.92        4.56     10.66 o 
 -12   2   9        8.32       -1.08      6.58 o 
 -11   2   9       25.33       19.98      7.90 o 
 -10   2   9       64.32       68.80      9.33 o 
  -9   2   9       46.95       43.70      7.96 o 
  -8   2   9     1503.68     1478.01     29.57 o 
  -7   2   9      221.61      189.20      9.18 o 
  -6   2   9       60.45       51.00      5.58 o 
  -5   2   9       51.31       68.48      5.64 o 
  -4   2   9     1413.98     1367.92     24.43 o 
  -3   2   9        6.95        2.68      3.42 o 
  -2   2   9       43.52       40.38      4.33 o 
  -1   2   9      334.15      348.92      9.85 o 
   0   2   9      194.89      169.77      6.21 o 
   1   2   9        0.70       -2.70      2.70 o 
   2   2   9       10.09       10.71      3.14 o 
   3   2   9      214.28      211.82      8.01 o 
   4   2   9       90.51       81.58      4.52 o 
   5   2   9      148.93      146.09      5.33 o 
   6   2   9       13.04        6.61      4.20 o 
   7   2   9      164.92      149.64      8.68 o 
   8   2   9      179.99      179.39      9.27 o 
   9   2   9      153.81      133.32     10.40 o 
  10   2   9      102.06      103.46     10.90 o 
  11   2   9       11.91       11.54      6.05 o 
  12   2   9       10.13        6.39     11.41 o 
  13   2   9        0.23        3.83      9.14 o 
  14   2   9        0.69       -0.33     16.98 o 
 -17   3   9       31.32       31.26     16.10 o 
 -16   3   9        0.13        8.63     19.29 o 
 -15   3   9       31.92        9.52     11.08 o 
 -14   3   9       89.40       79.02     12.63 o 
 -13   3   9      129.39       97.95     12.69 o 
 -12   3   9      457.33      442.11     15.57 o 
 -11   3   9      154.91      160.90     10.33 o 
 -10   3   9     1574.66     1589.20     29.95 o 
  -9   3   9       92.64       82.19      7.56 o 
  -8   3   9      122.73      120.78      7.85 o 
  -7   3   9       18.21       21.06      4.88 o 
  -6   3   9        0.59        6.79      4.41 o 
  -5   3   9      726.12      793.18     15.85 o 
  -4   3   9       52.36       32.68      4.39 o 
  -3   3   9      391.07      392.10      9.88 o 
  -2   3   9     1236.98     1314.28     24.52 o 
  -1   3   9     2462.42     2520.27     34.04 o 
   0   3   9     1750.74     1805.17     27.46 o 
   1   3   9        1.60       -1.12      2.65 o 
   2   3   9      168.08      151.80      5.41 o 
   3   3   9       18.22       10.83      2.87 o 
   4   3   9       23.71       18.72      4.06 o 
   5   3   9      333.91      332.38     10.40 o 
   6   3   9      140.88      161.84      7.79 o 
   7   3   9       93.92       95.74      8.83 o 
   8   3   9       23.14       45.35     11.87 o 
   9   3   9       71.88       84.52     13.74 o 
  10   3   9      209.73      207.01     18.42 o 
  11   3   9       33.36       -4.65      9.63 o 
  12   3   9        1.18       13.74     12.79 o 
  13   3   9       17.88       34.49     13.40 o 
 -17   4   9       58.59      100.54     20.96 o 
 -16   4   9       54.82       71.76     18.40 o 
 -15   4   9        9.16       33.08     10.84 o 
 -14   4   9      151.82      200.27     14.70 o 
 -13   4   9        0.05        2.47      7.26 o 
 -12   4   9        0.48       -3.04      7.12 o 
 -11   4   9        0.05       -3.02      5.50 o 
 -10   4   9     1329.74     1317.17     26.72 o 
  -9   4   9      110.43      104.97      8.52 o 
  -8   4   9      887.16      902.89     18.85 o 
  -7   4   9        8.46        4.28      3.85 o 
  -6   4   9      885.16      924.99     16.12 o 
  -5   4   9       23.06       20.15      4.01 o 
  -4   4   9        0.46        4.36      3.33 o 
  -3   4   9      688.36      687.86     16.52 o 
  -2   4   9      326.86      330.34      8.71 o 
  -1   4   9      133.06      153.28      6.23 o 
   0   4   9      174.66      176.58      6.12 o 
   1   4   9       50.88       41.17      3.68 o 
   2   4   9     1447.75     1395.38     19.05 o 
   3   4   9      221.40      201.35      7.54 o 
   4   4   9      156.18      139.48      6.15 o 
   5   4   9      282.63      263.89     13.94 o 
   6   4   9      514.09      536.72     22.39 o 
   7   4   9      283.34      243.84     19.25 o 
   8   4   9        6.42       -1.75      9.67 o 
   9   4   9       24.23       13.82     10.47 o 
  10   4   9       13.86       -2.95     10.24 o 
  11   4   9       14.93        2.41     10.51 o 
  12   4   9      149.04      161.79     18.59 o 
  13   4   9       90.64      125.05     17.68 o 
 -17   5   9       97.53      124.83     22.08 o 
 -16   5   9        0.04        9.23     11.02 o 
 -15   5   9       49.44       38.10     11.94 o 
 -14   5   9        0.38        4.70      8.01 o 
 -13   5   9      295.70      329.76     17.38 o 
 -12   5   9        0.46        8.83      7.25 o 
 -11   5   9        5.76        3.43      6.42 o 
 -10   5   9      352.79      343.95     18.18 o 
  -9   5   9      534.26      500.61     15.44 o 
  -8   5   9     1168.38     1109.88     20.28 o 
  -7   5   9        1.64       -1.61      3.71 o 
  -6   5   9       54.66       61.16      5.23 o 
  -5   5   9      538.33      548.70     11.74 o 
  -4   5   9       19.35        9.68      3.40 o 
  -3   5   9       25.44       19.71      3.53 o 
  -2   5   9      145.26      153.13      6.23 o 
  -1   5   9      340.96      310.14      9.14 o 
   0   5   9      273.57      268.16      7.78 o 
   1   5   9       22.71       27.48      3.22 o 
   2   5   9     1029.36     1037.15     18.56 o 
   3   5   9      268.14      292.87      8.33 o 
   4   5   9      835.54      835.34     20.94 o 
   5   5   9        2.94        0.71      7.54 o 
   6   5   9      200.66      174.88     14.85 o 
   7   5   9        0.33       -1.34     17.59 o 
   8   5   9       16.30       13.04     13.13 o 
   9   5   9        0.91       -9.97      9.97 o 
  10   5   9       65.69       60.10     14.28 o 
  11   5   9       35.43        5.32     11.89 o 
  12   5   9       15.34       -2.99     11.78 o 
  13   5   9        2.50        0.07     13.01 o 
 -16   6   9        0.27       15.27     11.04 o 
 -15   6   9        9.15       11.20      9.64 o 
 -14   6   9       19.77       20.30      9.23 o 
 -13   6   9        0.37       -7.34      7.40 o 
 -12   6   9      316.75      302.43     20.96 o 
 -11   6   9      363.03      376.55     17.11 o 
 -10   6   9       10.08        3.56      5.86 o 
  -9   6   9       45.05       50.70      8.66 o 
  -8   6   9       33.52       29.79      6.63 o 
  -7   6   9     1484.00     1410.57     23.45 o 
  -6   6   9      118.03      121.73      6.70 o 
  -5   6   9      150.16      147.36      6.81 o 
  -4   6   9      305.75      308.17     10.58 o 
  -3   6   9       14.33       16.68      3.71 o 
  -2   6   9      495.55      444.17     10.21 o 
  -1   6   9      329.36      328.87      8.35 o 
   0   6   9       57.44       45.43      3.90 o 
   1   6   9      698.51      775.04     17.10 o 
   2   6   9       46.02       49.21      5.07 o 
   3   6   9       29.60       34.44      6.12 o 
   4   6   9      196.92      181.98     15.16 o 
   5   6   9     1028.78     1036.21     34.07 o 
   6   6   9        0.03        1.16     10.07 o 
   7   6   9      129.59      166.67     18.93 o 
   8   6   9        0.04       13.13     11.27 o 
   9   6   9        5.31       -0.53     11.47 o 
  10   6   9       32.28       35.38     13.66 o 
  11   6   9        0.11        4.17     11.89 o 
  12   6   9        7.24       19.79     14.28 o 
  13   6   9       15.50       23.99     14.39 o 
 -16   7   9       28.11       46.85     12.71 o 
 -15   7   9        7.25       10.60      9.64 o 
 -14   7   9       48.81       51.41     10.31 o 
 -13   7   9        0.10       -7.33      7.53 o 
 -12   7   9       27.56       14.34      8.48 o 
 -11   7   9      121.79       98.67     14.72 o 
 -10   7   9        3.89       -6.67      6.67 o 
  -9   7   9       34.33       27.02      6.51 o 
  -8   7   9        9.81        3.16      5.60 o 
  -7   7   9      188.56      191.46     10.10 o 
  -6   7   9      379.71      381.64     11.37 o 
  -5   7   9     1507.49     1496.50     25.04 o 
  -4   7   9      202.83      183.26      7.59 o 
  -3   7   9      400.68      393.52     10.00 o 
  -2   7   9       16.92       14.14      3.54 o 
  -1   7   9       26.16       17.92      5.00 o 
   0   7   9       15.10       13.93      3.59 o 
   1   7   9      396.05      409.59     11.30 o 
   2   7   9      346.47      338.63     14.91 o 
   3   7   9      214.99      216.51     26.28 o 
   4   7   9      299.96      317.41     21.60 o 
   5   7   9        8.05       -8.31      8.31 o 
   6   7   9       41.75       53.29     11.77 o 
   7   7   9      300.09      312.72     24.65 o 
   8   7   9       38.51       38.02     17.26 o 
   9   7   9        0.00      -10.20     10.20 o 
  10   7   9       13.14        2.97     15.15 o 
  11   7   9        9.72       24.23     14.23 o 
  12   7   9       18.72       20.85     15.32 o 
 -16   8   9       18.77       17.48     13.39 o 
 -15   8   9       43.34       61.91     14.26 o 
 -14   8   9       53.90       50.74     10.76 o 
 -13   8   9       87.29      100.82     14.03 o 
 -12   8   9        9.73       12.57      8.06 o 
 -11   8   9        0.05       -2.67      7.57 o 
 -10   8   9        0.54       -3.26      6.94 o 
  -9   8   9       48.70       52.73      8.73 o 
  -8   8   9      740.54      702.54     18.50 o 
  -7   8   9        9.27       -2.22      5.28 o 
  -6   8   9       55.82       70.77      7.43 o 
  -5   8   9      625.82      653.34     16.64 o 
  -4   8   9      531.83      492.03     12.01 o 
  -3   8   9      231.01      226.57      7.97 o 
  -2   8   9     1677.68     1581.41     22.85 o 
  -1   8   9       84.25       72.90      6.35 o 
   0   8   9      101.44       84.34      6.48 o 
   1   8   9       29.99       32.56      4.75 o 
   2   8   9      983.40     1027.19     34.70 o 
   3   8   9       10.99       11.30     11.25 o 
   4   8   9        5.80        5.73      9.05 o 
   5   8   9      105.28      108.00     17.95 o 
   6   8   9       33.20       17.35     10.88 o 
   7   8   9        0.19       -4.42     11.25 o 
   8   8   9        9.85       14.56     12.58 o 
   9   8   9       98.01      112.83     19.33 o 
  10   8   9       53.90       79.47     17.46 o 
  11   8   9       31.52       25.15     15.62 o 
  12   8   9        0.92        1.98     15.33 o 
 -15   9   9       10.34       -7.26     11.02 o 
 -14   9   9       19.06       13.43     10.88 o 
 -13   9   9       29.87       26.02     12.17 o 
 -12   9   9       89.57       95.00     12.79 o 
 -11   9   9      156.02      159.47     13.45 o 
 -10   9   9        7.79       17.75     10.09 o 
  -9   9   9       19.75        6.40      7.27 o 
  -8   9   9       47.43       54.42      9.04 o 
  -7   9   9      620.02      614.22     16.97 o 
  -6   9   9        0.06       -4.03      5.04 o 
  -5   9   9       32.24       26.44      6.54 o 
  -4   9   9      659.45      642.07     15.85 o 
  -3   9   9     1049.45     1070.86     20.86 o 
  -2   9   9      144.71      136.52      7.39 o 
  -1   9   9        9.20        2.85      3.80 o 
   0   9   9      130.14       99.43     12.67 o 
   1   9   9       18.64       10.64      9.24 o 
   2   9   9       16.24        1.30      8.59 o 
   3   9   9      147.39      117.64     14.41 o 
   4   9   9        6.59       -9.10      9.10 o 
   5   9   9       16.94        4.25      9.65 o 
   6   9   9       29.69       22.19     10.46 o 
   7   9   9        1.70      -13.02     15.79 o 
   8   9   9      112.38      165.87     28.47 o 
   9   9   9       11.81       18.94     14.83 o 
  10   9   9       12.80       -0.46     29.17 o 
  11   9   9       57.86       66.00     19.18 o 
 -15  10   9        5.49       -3.56     17.70 o 
 -14  10   9        3.16       -3.70     10.03 o 
 -13  10   9        0.36       -4.89      9.34 o 
 -12  10   9        2.10       10.24     11.22 o 
 -11  10   9       62.07       84.59     12.59 o 
 -10  10   9       69.80       95.60     14.63 o 
  -9  10   9        0.26        1.00      9.24 o 
  -8  10   9      315.03      273.56     19.58 o 
  -7  10   9       17.54       22.79     10.75 o 
  -6  10   9      244.80      230.17     13.24 o 
  -5  10   9       95.60       89.93      9.54 o 
  -4  10   9       29.01       25.78      7.34 o 
  -3  10   9      344.86      341.54     11.43 o 
  -2  10   9     1031.58      952.32     18.68 o 
  -1  10   9      409.16      361.00     11.05 o 
   0  10   9        3.33        2.60      4.79 o 
   1  10   9       25.43        2.06      8.95 o 
   2  10   9      132.14      156.96     16.07 o 
   3  10   9        3.76        1.62      9.33 o 
   4  10   9       22.62       34.49     11.46 o 
   5  10   9       19.89       24.59     10.67 o 
   6  10   9      117.72      137.89     16.89 o 
   7  10   9        6.74       23.96     15.93 o 
   8  10   9       45.24       51.77     16.74 o 
   9  10   9       40.28       13.38     14.97 o 
  10  10   9        0.08        3.26     18.48 o 
  11  10   9        9.85        3.28     15.29 o 
 -14  11   9       38.27       66.31     39.77 o 
 -13  11   9       28.67       24.99     17.47 o 
 -12  11   9        8.34       22.75     11.88 o 
 -11  11   9       15.11        9.16     11.01 o 
 -10  11   9       34.79       12.05     16.19 o 
  -9  11   9       10.80        9.59      9.79 o 
  -8  11   9      105.87      102.68     14.10 o 
  -7  11   9      242.67      247.77     18.30 o 
  -6  11   9       19.60       15.87      8.75 o 
  -5  11   9        8.93       11.56      7.20 o 
  -4  11   9      108.54       99.24      9.75 o 
  -3  11   9       30.02       25.39      5.84 o 
  -2  11   9        1.08        2.91      4.11 o 
  -1  11   9      216.43      221.98     14.32 o 
   0  11   9       32.60       19.44      4.95 o 
   1  11   9        0.00       -1.41      8.73 o 
   2  11   9       13.58       -5.92      8.90 o 
   3  11   9      184.75      142.50     19.55 o 
   4  11   9       49.35       37.09     12.03 o 
   5  11   9        6.96       -9.85      9.85 o 
   6  11   9        3.90       -1.85     10.28 o 
   7  11   9        0.17       -7.49     12.06 o 
   8  11   9       69.87       80.32     26.14 o 
   9  11   9       10.79       17.86     27.39 o 
  10  11   9        3.03        6.60     18.43 o 
 -13  12   9        3.26        3.69     12.13 o 
 -12  12   9       29.73       39.48     13.53 o 
 -11  12   9       31.51       30.43     12.91 o 
 -10  12   9        8.39       -9.22      9.22 o 
  -9  12   9       18.66       17.97     10.67 o 
  -8  12   9      119.53      102.15     14.17 o 
  -7  12   9      133.05      144.27     15.67 o 
  -6  12   9       43.91       74.06     12.13 o 
  -5  12   9        1.16       -6.99      6.99 o 
  -4  12   9       22.03        5.54      9.09 o 
  -3  12   9       46.89       41.55      6.42 o 
  -2  12   9       15.11       14.15      4.46 o 
  -1  12   9        0.23       -5.58      5.58 o 
   0  12   9       10.97        5.84      5.67 o 
   1  12   9        7.92       11.88     10.41 o 
   2  12   9       26.66       15.45     10.62 o 
   3  12   9        0.56       -9.20      9.20 o 
   4  12   9       38.26       41.99     12.64 o 
   5  12   9        0.20        2.96     10.57 o 
   6  12   9       10.70       23.77     12.56 o 
   7  12   9        0.64        4.40     15.35 o 
   8  12   9        6.49       13.99     16.34 o 
   9  12   9       49.43       41.71     31.16 o 
 -12  13   9        9.95       15.10     12.54 o 
 -11  13   9        2.93       20.84     12.15 o 
 -10  13   9       30.98       34.73     12.86 o 
  -9  13   9       10.36       11.92     14.75 o 
  -8  13   9       88.56       88.43     14.41 o 
  -7  13   9        4.34       -9.36      9.36 o 
  -6  13   9       13.37       12.65     10.47 o 
  -5  13   9        9.72       11.86      8.89 o 
  -4  13   9        0.50       -3.66      6.74 o 
  -3  13   9        0.63        2.03      8.36 o 
  -2  13   9        0.61        0.81      5.08 o 
  -1  13   9        6.18       -0.90      6.07 o 
   0  13   9       20.68       18.87     11.25 o 
   1  13   9       33.34       33.69     12.23 o 
   2  13   9       68.55       55.33     13.68 o 
   3  13   9       23.25       40.43     12.86 o 
   4  13   9      100.88      161.22     18.83 o 
   5  13   9       43.29       55.00     14.37 o 
   6  13   9        3.84        7.38     17.56 o 
   7  13   9       30.26       34.70     18.00 o 
   8  13   9        4.80        4.91     15.93 o 
   9  13   9       98.33       96.52     35.80 o 
 -11  14   9       71.06       67.76     15.71 o 
 -10  14   9       86.74      106.64     16.23 o 
  -9  14   9        0.09        4.03     10.52 o 
  -8  14   9       76.53       60.46     13.12 o 
  -7  14   9      102.50      109.33     14.53 o 
  -6  14   9       19.26       -3.63      8.32 o 
  -5  14   9        0.31        6.49      8.33 o 
  -4  14   9        3.74        5.61      7.46 o 
  -3  14   9        7.10        8.76     10.54 o 
  -2  14   9        2.87        8.63      9.87 o 
  -1  14   9        2.67       -4.34      6.21 o 
   0  14   9        6.54       20.44     13.95 o 
   1  14   9       15.13        5.17     12.59 o 
   2  14   9       24.08       12.45     20.42 o 
   3  14   9        2.60       -9.11     11.08 o 
   4  14   9        0.04        4.49     12.70 o 
   5  14   9        0.38      -12.41     12.41 o 
   6  14   9       20.21       34.82     14.65 o 
   7  14   9       66.32       32.81     18.57 o 
 -10  15   9       30.61       58.55     17.01 o 
  -9  15   9        0.01       -4.66     10.27 o 
  -8  15   9        0.51        4.41     10.97 o 
  -7  15   9        1.12        5.88      9.63 o 
  -6  15   9       24.25       29.18     10.26 o 
  -5  15   9        0.74        2.82      8.31 o 
  -4  15   9        0.46        9.19      8.42 o 
  -3  15   9       41.33       33.64      8.19 o 
  -2  15   9       24.62       33.04     12.02 o 
  -1  15   9        5.34       -8.33      8.33 o 
   0  15   9        9.31       28.31     22.59 o 
   1  15   9        5.60       18.26     21.92 o 
   2  15   9       21.28       17.15     20.09 o 
   3  15   9       46.47       78.13     19.29 o 
   4  15   9       50.78       81.36     19.80 o 
   5  15   9        0.30      -10.22     15.32 o 
   6  15   9        8.22       -4.88     19.26 o 
  -8  16   9       27.85       30.09     12.01 o 
  -7  16   9       43.99       43.40     11.84 o 
  -6  16   9        1.19       -9.74      9.74 o 
  -5  16   9        0.03        6.93      8.15 o 
  -4  16   9        0.64       10.78     11.42 o 
  -3  16   9       22.51       34.80      7.55 o 
  -2  16   9       48.66       35.76     28.06 o 
  -1  16   9       62.10       65.88     27.20 o 
   0  16   9       72.66       70.99     28.36 o 
   1  16   9        3.03        9.71     21.48 o 
   2  16   9        0.11       11.77     20.54 o 
   3  16   9        5.55        7.60     21.70 o 
   4  16   9       24.23       45.07     26.25 o 
   5  16   9       41.21       95.41     32.97 o 
  -6  17   9        5.74       16.55     13.14 o 
  -5  17   9        0.35        6.36      9.49 o 
  -4  17   9        2.50       15.97      8.11 o 
  -3  17   9        0.43        6.48     12.22 o 
  -2  17   9        0.45       12.47     22.98 o 
  -1  17   9        3.84       33.74     23.53 o 
   0  17   9        2.40       15.54     22.59 o 
   1  17   9       34.15       80.87     28.97 o 
   2  17   9        4.52       10.10     23.03 o 
 -16   0  10        0.35        6.16     21.65 o 
 -14   0  10       85.10      104.33     20.64 o 
 -12   0  10      361.03      378.01     23.58 o 
 -10   0  10     1283.92     1291.69     48.56 o 
  -8   0  10      193.90      168.87     15.54 o 
  -6   0  10     1776.81     1740.95     63.53 o 
  -4   0  10      862.76      876.39     21.55 o 
  -2   0  10     1066.23     1065.01     23.71 o 
   0   0  10       91.12       78.05      7.82 o 
   2   0  10        0.20       10.63      5.37 o 
   4   0  10      881.60      840.48     25.30 o 
   6   0  10        7.35        4.93      5.76 o 
   8   0  10       42.27       60.63     15.15 o 
  10   0  10       98.90       86.25     14.76 o 
  12   0  10       53.86       58.55     15.93 o 
 -17   1  10        1.42       -7.55     24.53 o 
 -16   1  10       58.22       71.76     29.14 o 
 -15   1  10      218.38      244.34     38.91 o 
 -14   1  10        5.95       -7.22     10.89 o 
 -13   1  10       68.24       73.74     10.05 o 
 -12   1  10       62.91       67.58     10.18 o 
 -11   1  10       52.93       49.05      9.42 o 
 -10   1  10      227.50      250.55     14.77 o 
  -9   1  10      891.02      962.59     26.17 o 
  -8   1  10      166.80      178.05     12.17 o 
  -7   1  10      518.63      517.42     16.07 o 
  -6   1  10        0.44       -3.24      4.25 o 
  -5   1  10      688.43      614.63     15.46 o 
  -4   1  10      829.55      885.15     16.23 o 
  -3   1  10      165.83      180.81      9.60 o 
  -2   1  10      593.52      580.03     12.26 o 
  -1   1  10      538.10      537.25     12.37 o 
   0   1  10      689.95      638.04     13.29 o 
   1   1  10      420.29      391.91     10.07 o 
   2   1  10      307.94      319.79      9.06 o 
   3   1  10      752.85      769.89     13.65 o 
   4   1  10      340.50      310.26      8.40 o 
   5   1  10      196.07      164.03      7.75 o 
   6   1  10       23.91       21.42      5.17 o 
   7   1  10      123.34      142.84      6.91 o 
   8   1  10        2.12       -3.88      4.16 o 
   9   1  10        0.41       -1.89      8.88 o 
  10   1  10      124.15      125.92     11.51 o 
  11   1  10       13.40        8.17      6.51 o 
  12   1  10        5.71       11.66      6.17 o 
  13   1  10        3.42       -3.46      7.80 o 
 -17   2  10       14.85       46.72     17.89 o 
 -16   2  10       10.39        3.66     25.31 o 
 -15   2  10       50.48       66.89     19.30 o 
 -14   2  10        6.90        8.44     12.02 o 
 -13   2  10      178.90      185.97     16.49 o 
 -12   2  10      124.38      154.82     13.37 o 
 -11   2  10      434.94      434.56     18.70 o 
 -10   2  10        4.33        0.19      6.29 o 
  -9   2  10       47.09       38.60      7.32 o 
  -8   2  10       47.91       49.51      8.44 o 
  -7   2  10      304.74      317.94     11.84 o 
  -6   2  10      344.96      351.24     11.96 o 
  -5   2  10        1.46        4.16      4.82 o 
  -4   2  10      315.52      350.71     12.65 o 
  -3   2  10     1654.94     1614.42     25.29 o 
  -2   2  10      165.00      160.53      7.33 o 
  -1   2  10      700.87      665.77     13.83 o 
   0   2  10      877.24      914.14     16.31 o 
   1   2  10       93.23       80.07      4.93 o 
   2   2  10      287.74      285.73      8.01 o 
   3   2  10      514.18      510.94     11.14 o 
   4   2  10        5.12        4.67      3.44 o 
   5   2  10       49.52       44.62      4.14 o 
   6   2  10      185.25      176.27      9.77 o 
   7   2  10      365.28      403.74     13.96 o 
   8   2  10      134.88      122.79      8.33 o 
   9   2  10       20.77       31.79      5.85 o 
  10   2  10       77.05       88.51      6.94 o 
  11   2  10      105.22       93.62     13.22 o 
  12   2  10       27.12       37.04     10.71 o 
  13   2  10        8.78       10.21      9.78 o 
 -17   3  10        1.58       -4.58     16.84 o 
 -16   3  10       18.06       -1.34     13.66 o 
 -15   3  10       20.36       22.52     12.72 o 
 -14   3  10        5.01       18.33      9.72 o 
 -13   3  10        2.03       -8.16      8.16 o 
 -12   3  10      441.99      457.46     22.98 o 
 -11   3  10        9.62       -4.30      6.52 o 
 -10   3  10      317.33      293.50     13.88 o 
  -9   3  10       15.12       19.02      6.61 o 
  -8   3  10     1136.17     1131.94     25.76 o 
  -7   3  10      592.98      573.41     15.70 o 
  -6   3  10      123.86      117.97      7.46 o 
  -5   3  10       19.25       21.82      4.67 o 
  -4   3  10      121.44      118.04      6.87 o 
  -3   3  10      103.35       98.92      5.88 o 
  -2   3  10      934.68      905.37     24.43 o 
  -1   3  10       92.09       92.73      6.72 o 
   0   3  10       41.17       49.01      4.48 o 
   1   3  10      930.29      932.17     15.38 o 
   2   3  10      684.30      674.31     12.34 o 
   3   3  10        7.74        8.29      3.16 o 
   4   3  10        0.14       -2.99      2.99 o 
   5   3  10      100.12      115.64      7.54 o 
   6   3  10      232.22      255.01     10.47 o 
   7   3  10        0.28       -2.65      5.02 o 
   8   3  10       86.56       63.76     13.26 o 
   9   3  10      235.34      239.59     21.51 o 
  10   3  10       66.26       91.82     14.61 o 
  11   3  10       69.45       89.22     29.67 o 
  12   3  10        3.24        5.63      9.35 o 
  13   3  10        5.43       25.31     11.80 o 
 -17   4  10       30.46       47.06     19.09 o 
 -16   4  10        2.70        4.32     20.42 o 
 -15   4  10       13.33       24.35     12.32 o 
 -14   4  10        8.85        0.01      9.04 o 
 -13   4  10      161.34      171.98     20.69 o 
 -12   4  10        0.18        7.88      7.17 o 
 -11   4  10      175.51      163.18     11.24 o 
 -10   4  10       14.53       15.23      6.04 o 
  -9   4  10     1336.09     1289.46     26.15 o 
  -8   4  10        0.16       -5.05      5.05 o 
  -7   4  10      158.72      169.25      8.88 o 
  -6   4  10        1.02       -0.15      3.90 o 
  -5   4  10       98.78       93.24      6.60 o 
  -4   4  10      196.47      187.71      8.15 o 
  -3   4  10      706.78      662.53     16.80 o 
  -2   4  10      965.10      959.28     18.36 o 
  -1   4  10      576.67      549.12     12.30 o 
   0   4  10      459.89      448.24     10.13 o 
   1   4  10      941.73      941.56     15.31 o 
   2   4  10      258.83      293.79      8.88 o 
   3   4  10      128.35      137.34      6.95 o 
   4   4  10      124.98      127.93      7.33 o 
   5   4  10       50.71       54.90      6.30 o 
   6   4  10      299.38      283.15     23.37 o 
   7   4  10        3.98        1.07      9.76 o 
   8   4  10       78.10       65.05     14.11 o 
   9   4  10      202.53      209.28     27.64 o 
  10   4  10        1.27        8.18     10.77 o 
  11   4  10        5.98       12.25     11.53 o 
  12   4  10       88.96       90.08     16.17 o 
  13   4  10       76.06       86.69     23.26 o 
 -16   5  10        6.91        3.64     12.15 o 
 -15   5  10      110.15      129.56     15.19 o 
 -14   5  10        0.61       -6.54      7.82 o 
 -13   5  10       45.97       51.33     10.40 o 
 -12   5  10       38.68       31.36      8.82 o 
 -11   5  10      161.75      149.17     11.67 o 
 -10   5  10      106.46      124.58      9.71 o 
  -9   5  10       53.39       60.28      7.74 o 
  -8   5  10        1.28       -2.59      5.44 o 
  -7   5  10      164.09      140.62      9.14 o 
  -6   5  10        1.60       -4.23      4.23 o 
  -5   5  10      387.71      363.51     10.62 o 
  -4   5  10       67.50       90.59      6.49 o 
  -3   5  10      290.86      328.13      9.96 o 
  -2   5  10      794.05      806.28     15.70 o 
  -1   5  10        0.03       -1.77      3.25 o 
   0   5  10      326.51      308.82      8.26 o 
   1   5  10      131.82      128.79      5.22 o 
   2   5  10        2.24        7.34      5.32 o 
   3   5  10      166.46      190.24      8.69 o 
   4   5  10      103.58       87.13     12.55 o 
   5   5  10       41.71       20.66      9.40 o 
   6   5  10      227.08      218.98     20.22 o 
   7   5  10        0.20       -1.45     10.66 o 
   8   5  10       15.86       35.02     12.88 o 
   9   5  10      230.71      256.78     22.15 o 
  10   5  10       56.27       50.21     14.03 o 
  11   5  10       10.97        9.64     11.87 o 
  12   5  10        5.97        1.03     12.90 o 
 -16   6  10       19.04       14.54     13.67 o 
 -15   6  10       48.48       35.11     11.15 o 
 -14   6  10        4.75       16.89      9.27 o 
 -13   6  10        5.56        7.16      8.20 o 
 -12   6  10       33.25       35.76      8.97 o 
 -11   6  10      116.15      107.15     14.62 o 
 -10   6  10        7.83       -1.00      6.21 o 
  -9   6  10      610.96      608.03     17.55 o 
  -8   6  10       42.28       36.81      6.90 o 
  -7   6  10      347.63      358.98     13.15 o 
  -6   6  10      214.75      214.83      9.63 o 
  -5   6  10      495.59      485.17     12.22 o 
  -4   6  10      332.46      339.33     10.79 o 
  -3   6  10      512.15      493.32     11.50 o 
  -2   6  10      116.07      107.61      5.87 o 
  -1   6  10      476.01      437.96     10.72 o 
   0   6  10       38.16       34.68      4.27 o 
   1   6  10       47.66       42.74      5.41 o 
   2   6  10       40.35       46.61      5.40 o 
   3   6  10        2.08        2.38      9.81 o 
   4   6  10      123.38      104.11     13.15 o 
   5   6  10       33.99       24.98     11.89 o 
   6   6  10      165.63      158.30     23.17 o 
   7   6  10       42.67       27.27     12.78 o 
   8   6  10       28.19       21.37     12.82 o 
   9   6  10       27.94       16.88     12.44 o 
  10   6  10        0.28        5.63     12.41 o 
  11   6  10       12.69       19.28     13.84 o 
  12   6  10        0.34        0.07     13.58 o 
 -16   7  10        9.69       -0.41     12.32 o 
 -15   7  10       59.12       85.46     12.64 o 
 -14   7  10       13.37       17.24      9.52 o 
 -13   7  10       29.24       30.66      9.56 o 
 -12   7  10       60.63       48.81      9.87 o 
 -11   7  10       11.25       -4.97      7.43 o 
 -10   7  10       13.59        3.47      7.42 o 
  -9   7  10      185.17      196.44     11.13 o 
  -8   7  10      238.92      237.92     11.71 o 
  -7   7  10     1183.46     1199.82     24.83 o 
  -6   7  10       11.78       10.56      5.61 o 
  -5   7  10       41.42       33.73      5.99 o 
  -4   7  10      793.01      727.05     19.60 o 
  -3   7  10      123.81      113.94      7.60 o 
  -2   7  10      457.72      456.61     16.49 o 
  -1   7  10      146.91      131.87      6.29 o 
   0   7  10       21.78       14.74      4.37 o 
   1   7  10     1814.21     1910.80     35.60 o 
   2   7  10      284.31      272.45     21.56 o 
   3   7  10        0.77       -5.28      8.42 o 
   4   7  10       62.29       66.73     11.95 o 
   5   7  10      144.88      148.84     15.76 o 
   6   7  10       51.17       45.50     14.26 o 
   7   7  10      178.11      171.76     20.85 o 
   8   7  10       39.79        0.74     33.66 o 
   9   7  10        0.22       -9.15     10.66 o 
  10   7  10        5.67        2.10     12.89 o 
  11   7  10       15.46       22.34     15.83 o 
  12   7  10        0.07      -14.60     21.98 o 
 -15   8  10       52.56       50.50     12.87 o 
 -14   8  10        4.64       -0.50      9.77 o 
 -13   8  10      122.16      126.06     13.23 o 
 -12   8  10       79.39       77.54     11.04 o 
 -11   8  10       67.51       63.89     11.07 o 
 -10   8  10       26.09       29.20      8.56 o 
  -9   8  10        1.49       -4.10      6.79 o 
  -8   8  10        0.83        2.15      5.71 o 
  -7   8  10      302.43      302.45     12.66 o 
  -6   8  10     1773.35     1772.34     31.64 o 
  -5   8  10       74.88       82.60      9.49 o 
  -4   8  10      667.10      668.21     16.49 o 
  -3   8  10      150.59      160.81      8.47 o 
  -2   8  10        2.07        2.04      4.17 o 
  -1   8  10      181.30      159.88      7.10 o 
   0   8  10       68.31       63.51      6.99 o 
   1   8  10       35.01       29.31      4.90 o 
   2   8  10        0.11       -7.94      7.94 o 
   3   8  10      193.48      182.05     16.61 o 
   4   8  10       15.99       14.41      9.27 o 
   5   8  10      151.04      144.44     16.30 o 
   6   8  10      219.43      216.91     40.94 o 
   7   8  10       29.54       34.07     14.12 o 
   8   8  10        0.83        9.17     12.85 o 
   9   8  10        0.95       24.85     23.78 o 
  10   8  10        5.52       26.46     14.84 o 
  11   8  10        4.84       -9.50     22.03 o 
 -15   9  10       68.14       82.52     16.69 o 
 -14   9  10       13.05       20.57     11.23 o 
 -13   9  10       48.98       43.81     15.77 o 
 -12   9  10        9.58       21.16      9.54 o 
 -11   9  10       55.92       62.64     11.23 o 
 -10   9  10       66.22       76.63     18.57 o 
  -9   9  10       48.12       29.28     10.83 o 
  -8   9  10      265.95      264.26     19.25 o 
  -7   9  10      104.53       68.09      9.51 o 
  -6   9  10      112.64       84.18      9.66 o 
  -5   9  10      116.34      113.61     10.62 o 
  -4   9  10     1377.65     1421.89     32.02 o 
  -3   9  10      505.14      488.29     13.73 o 
  -2   9  10       68.94       79.74      6.40 o 
  -1   9  10      416.12      392.88     10.28 o 
   0   9  10      433.33      427.20     19.06 o 
   1   9  10       34.43       23.95     10.01 o 
   2   9  10       32.50        6.11      9.35 o 
   3   9  10      178.71      172.35     18.30 o 
   4   9  10       12.09       -2.00      9.83 o 
   5   9  10        0.65       -2.83     11.93 o 
   6   9  10        0.48       -0.88     11.47 o 
   7   9  10        1.48        1.97     13.23 o 
   8   9  10       46.67       25.93     15.52 o 
   9   9  10       13.44       21.74     14.73 o 
  10   9  10       36.47       46.82     24.95 o 
  11   9  10       92.56      117.56     32.36 o 
 -14  10  10        4.43       11.72     12.10 o 
 -13  10  10       73.73       98.89     16.51 o 
 -12  10  10        7.64       14.40     11.71 o 
 -11  10  10       74.97       67.25     13.88 o 
 -10  10  10      110.28       89.16     14.43 o 
  -9  10  10      160.55      151.05     16.94 o 
  -8  10  10        2.37        3.57      9.18 o 
  -7  10  10      479.82      443.78     34.50 o 
  -6  10  10       69.68       70.45      9.53 o 
  -5  10  10        9.96        9.97      6.47 o 
  -4  10  10       32.38       27.44      7.19 o 
  -3  10  10      207.40      219.24     10.49 o 
  -2  10  10       71.59       75.72      6.21 o 
  -1  10  10      563.00      563.85     17.50 o 
   0  10  10       94.50      115.79      7.93 o 
   1  10  10       19.46       17.49     11.03 o 
   2  10  10       21.56       11.23     10.29 o 
   3  10  10        3.66        8.31     10.40 o 
   4  10  10        2.84       -5.80      9.86 o 
   5  10  10       22.70       31.38     12.07 o 
   6  10  10        5.68        8.10     12.81 o 
   7  10  10        1.18        0.88     12.95 o 
   8  10  10       78.64       93.58     19.30 o 
   9  10  10      157.04      167.04     24.99 o 
  10  10  10        0.62       12.31     16.13 o 
 -13  11  10        0.36       -5.43     11.32 o 
 -12  11  10       83.87       73.38     15.57 o 
 -11  11  10        4.35       -1.60      9.98 o 
 -10  11  10        0.01       -6.76     10.33 o 
  -9  11  10       37.78       22.91     11.09 o 
  -8  11  10       24.24       28.72     11.18 o 
  -7  11  10       38.21       20.97     10.02 o 
  -6  11  10       11.48        8.73      8.95 o 
  -5  11  10        1.66        8.11      7.50 o 
  -4  11  10      201.16      187.07     12.10 o 
  -3  11  10      136.42      134.53      8.87 o 
  -2  11  10       88.76       94.43      6.71 o 
  -1  11  10       20.05       21.19      6.22 o 
   0  11  10        9.72       -0.91      5.57 o 
   1  11  10       57.47       60.66     13.74 o 
   2  11  10        0.65        8.31      9.96 o 
   3  11  10       45.93       41.07     12.42 o 
   4  11  10       77.38       65.44     14.69 o 
   5  11  10       15.83       24.52     16.42 o 
   6  11  10       32.28       -6.29     15.12 o 
   7  11  10       37.47       30.22     16.31 o 
   8  11  10       15.21       29.42     17.31 o 
   9  11  10       46.81       34.21     18.18 o 
 -13  12  10        6.04       -1.15     16.04 o 
 -12  12  10        2.28       -0.29     11.64 o 
 -11  12  10       73.04       88.34     15.67 o 
 -10  12  10       31.41       44.75     12.38 o 
  -9  12  10        1.97       19.48     10.89 o 
  -8  12  10       10.07       12.12     10.21 o 
  -7  12  10        0.27       -8.75      8.75 o 
  -6  12  10       30.84       24.38      9.41 o 
  -5  12  10       64.14       55.62     10.97 o 
  -4  12  10        0.07        3.72      7.19 o 
  -3  12  10       26.91       26.84      8.04 o 
  -2  12  10      198.02      205.99     10.33 o 
  -1  12  10       44.04       59.64      7.42 o 
   0  12  10        0.41       -8.50      9.85 o 
   1  12  10        8.23       -2.07     10.15 o 
   2  12  10      199.79      168.00     21.24 o 
   3  12  10       32.70       44.03     13.36 o 
   4  12  10       16.30        6.35     11.70 o 
   5  12  10        0.29        5.95     11.64 o 
   6  12  10       12.57       38.69     16.51 o 
   7  12  10        5.92       -8.26     14.51 o 
   8  12  10       18.98       52.79     18.88 o 
   9  12  10        0.35      -25.09     25.09 o 
 -12  13  10        6.43       -4.47     13.85 o 
 -11  13  10       28.55       28.69     13.53 o 
 -10  13  10       15.43       19.11     12.03 o 
  -9  13  10       20.45       20.46     11.52 o 
  -8  13  10       15.74       10.65     10.33 o 
  -7  13  10        2.34        6.31      9.70 o 
  -6  13  10        1.74        2.74      8.60 o 
  -5  13  10        1.48        7.31      8.86 o 
  -4  13  10       16.85       18.08      8.32 o 
  -3  13  10       40.43       64.16      9.50 o 
  -2  13  10        0.13       -7.80      7.80 o 
  -1  13  10      104.32      104.55     10.12 o 
   0  13  10        0.63      -10.76     10.76 o 
   1  13  10       44.12       22.21     12.60 o 
   2  13  10      104.64      166.37     19.19 o 
   3  13  10       51.19       59.52     15.43 o 
   4  13  10       11.91       24.90     15.07 o 
   5  13  10        1.62       -4.32     12.63 o 
   6  13  10        0.43       -1.73     15.88 o 
   7  13  10        0.27       -6.93     19.56 o 
   8  13  10        5.91       36.19     30.03 o 
 -11  14  10        0.19       -2.99     14.46 o 
 -10  14  10        6.35       22.14     12.20 o 
  -9  14  10        9.29        0.58     10.97 o 
  -8  14  10        1.38        6.63     10.35 o 
  -7  14  10        8.62       10.40     10.16 o 
  -6  14  10       14.32        2.90      8.93 o 
  -5  14  10        1.81        0.89      8.28 o 
  -4  14  10        1.27        6.53      9.20 o 
  -3  14  10       96.14      111.26     10.79 o 
  -2  14  10       40.68       30.21     12.08 o 
  -1  14  10       14.40       10.47      5.98 o 
   0  14  10        2.49        7.92     16.76 o 
   1  14  10        0.57       -8.37     13.55 o 
   2  14  10       10.26      -13.27     14.17 o 
   3  14  10       16.18       29.98     13.80 o 
   4  14  10        3.17        4.87     13.24 o 
   5  14  10       12.16        1.72     13.17 o 
   6  14  10        5.27       13.89     17.63 o 
  -9  15  10        0.02       13.30     11.66 o 
  -8  15  10        8.39       -4.66      9.95 o 
  -7  15  10       15.73        7.01      9.62 o 
  -6  15  10       44.21       54.02     11.54 o 
  -5  15  10        8.09       18.68      9.92 o 
  -4  15  10        0.09       -7.58      7.58 o 
  -3  15  10       15.66        8.81     12.42 o 
  -2  15  10        0.76      -19.37     19.37 o 
  -1  15  10       47.35       60.44     27.25 o 
   0  15  10       32.33       -4.05     19.87 o 
   1  15  10       22.98       33.19     24.86 o 
   2  15  10       43.00       10.49     25.09 o 
   3  15  10        1.27       -4.94     15.85 o 
   4  15  10       63.26       71.47     20.58 o 
   5  15  10        1.03       17.15     23.70 o 
  -7  16  10        0.01      -12.98     12.98 o 
  -6  16  10        0.12        5.07     13.95 o 
  -5  16  10        5.48       14.07      9.28 o 
  -4  16  10        1.10       -7.54      7.54 o 
  -3  16  10        0.29       16.52     13.12 o 
  -2  16  10       46.57       47.64     12.59 o 
  -1  16  10        0.27       -0.67     20.92 o 
   0  16  10        8.78       11.88     24.53 o 
   1  16  10       13.24       20.04     25.09 o 
   2  16  10        4.10       -0.72     22.81 o 
   3  16  10       44.62       51.95     27.92 o 
  -3  17  10        8.13        1.73     11.89 o 
  -2  17  10        4.53        7.46     19.12 o 
  -1  17  10        1.28        2.50     22.37 o 
 -15   0  11        0.56       19.20     25.70 o 
 -13   0  11      537.32      538.00     29.15 o 
 -11   0  11        2.61       16.30     12.14 o 
  -9   0  11     3678.96     3626.56    126.97 o 
  -7   0  11       31.31       36.81     11.89 o 
  -5   0  11      998.39     1054.55     31.22 o 
  -3   0  11       32.90       47.67      6.74 o 
  -1   0  11      259.14      243.52     11.22 o 
   1   0  11      232.76      246.00     15.67 o 
   3   0  11      465.87      491.36     17.15 o 
   5   0  11     1213.41     1324.70     50.91 o 
   7   0  11      556.28      534.13     22.63 o 
   9   0  11       34.98       31.77     17.07 o 
  11   0  11       10.44        1.28     12.65 o 
 -17   1  11       83.03       69.21     32.64 o 
 -16   1  11       67.08      151.74     36.85 o 
 -15   1  11       50.00       63.05     28.53 o 
 -14   1  11      189.83      219.56     26.04 o 
 -13   1  11       10.11       11.54      9.11 o 
 -12   1  11       15.65       12.58      8.06 o 
 -11   1  11       14.48        9.96      7.50 o 
 -10   1  11       31.27       25.41      8.12 o 
  -9   1  11     1280.66     1272.94     32.09 o 
  -8   1  11     1738.05     1765.62     35.03 o 
  -7   1  11      368.20      373.40     25.85 o 
  -6   1  11      260.36      289.08     13.64 o 
  -5   1  11      183.98      163.40      8.34 o 
  -4   1  11      316.33      296.87     10.55 o 
  -3   1  11       41.38       33.64      4.41 o 
  -2   1  11      550.29      545.06     12.31 o 
  -1   1  11      217.56      208.51      8.37 o 
   0   1  11      118.41      106.62      6.25 o 
   1   1  11      247.38      227.97      8.72 o 
   2   1  11       97.32      104.93      6.25 o 
   3   1  11        1.08        1.05      4.37 o 
   4   1  11      566.37      608.37     13.76 o 
   5   1  11      104.99       90.67      6.50 o 
   6   1  11       63.88       62.82      5.61 o 
   7   1  11       91.96       91.63      5.90 o 
   8   1  11        8.81       15.18      7.07 o 
   9   1  11        4.92       13.35      6.91 o 
  10   1  11        1.25       -2.21      9.09 o 
  11   1  11        4.94       -5.50      5.67 o 
  12   1  11        3.99        7.38      8.18 o 
 -17   2  11       51.71       54.24     20.34 o 
 -16   2  11      175.88      236.10     37.44 o 
 -15   2  11       19.43       15.77     18.66 o 
 -14   2  11        0.05        6.72      9.85 o 
 -13   2  11        4.66        9.43      8.24 o 
 -12   2  11        0.75        7.20      7.16 o 
 -11   2  11       23.61       35.16      8.21 o 
 -10   2  11       59.13       36.02      8.03 o 
  -9   2  11      153.17      186.00     12.15 o 
  -8   2  11      152.61      181.26     11.73 o 
  -7   2  11      161.95      176.25     13.57 o 
  -6   2  11       12.31        3.56      5.11 o 
  -5   2  11     1065.91     1079.83     27.68 o 
  -4   2  11      216.22      207.98      8.98 o 
  -3   2  11      605.19      602.14     18.09 o 
  -2   2  11      261.22      254.92     10.36 o 
  -1   2  11     1001.42      992.78     18.33 o 
   0   2  11      645.80      650.94     13.21 o 
   1   2  11        0.05        1.94      3.91 o 
   2   2  11     2011.71     2053.56     27.87 o 
   3   2  11     1433.57     1358.51     22.73 o 
   4   2  11      181.36      166.66      7.51 o 
   5   2  11        4.19       -0.65      3.82 o 
   6   2  11      144.66      146.24      9.68 o 
   7   2  11        9.14        7.51      5.74 o 
   8   2  11       74.11       80.31      7.76 o 
   9   2  11        9.72        3.61      6.22 o 
  10   2  11       79.19       80.70      8.25 o 
  11   2  11        6.64       -2.80     11.07 o 
  12   2  11       15.86       38.49     12.18 o 
 -16   3  11       15.13        4.96     20.73 o 
 -15   3  11        9.57       22.97     17.03 o 
 -14   3  11        4.32        8.53     10.25 o 
 -13   3  11       14.75       14.09      9.62 o 
 -12   3  11       64.70       61.45      9.48 o 
 -11   3  11      248.47      253.69     14.30 o 
 -10   3  11       30.67       39.86      7.92 o 
  -9   3  11       21.84       28.76      7.53 o 
  -8   3  11      185.66      186.21     15.13 o 
  -7   3  11      358.08      358.02     14.49 o 
  -6   3  11      373.67      319.26     12.79 o 
  -5   3  11      177.79      189.22      9.56 o 
  -4   3  11        2.43       -0.99      4.43 o 
  -3   3  11     1018.99     1068.60     21.35 o 
  -2   3  11        0.18       -2.10      3.23 o 
  -1   3  11     1078.10     1066.97     22.03 o 
   0   3  11      469.23      481.34     11.81 o 
   1   3  11     1219.89     1196.38     18.85 o 
   2   3  11      434.53      426.57     10.67 o 
   3   3  11       37.30       31.60      4.65 o 
   4   3  11      279.90      247.65     11.61 o 
   5   3  11        4.30       -4.86      4.86 o 
   6   3  11      183.06      176.40      9.33 o 
   7   3  11      242.48      259.13     17.39 o 
   8   3  11       56.98       71.08     13.69 o 
   9   3  11       65.69       86.61     14.58 o 
  10   3  11       13.83       34.88     11.95 o 
  11   3  11        0.25       -8.64      8.64 o 
  12   3  11        1.77       -0.47     10.17 o 
 -16   4  11        0.10        4.02     16.40 o 
 -15   4  11        0.01      -10.55     11.73 o 
 -14   4  11       86.29       89.56     14.88 o 
 -13   4  11        6.63        2.15      9.38 o 
 -12   4  11       23.35        9.75      8.34 o 
 -11   4  11        7.76        6.31      7.12 o 
 -10   4  11      371.64      371.75     19.35 o 
  -9   4  11       53.26       66.73      8.90 o 
  -8   4  11      883.43      912.79     23.52 o 
  -7   4  11        9.73       11.39      6.19 o 
  -6   4  11      296.85      335.39     13.72 o 
  -5   4  11      293.09      258.99     11.02 o 
  -4   4  11      158.99      179.10      8.50 o 
  -3   4  11       81.41       69.48      6.59 o 
  -2   4  11     1262.37     1282.12     26.63 o 
  -1   4  11     2068.78     1962.91     29.05 o 
   0   4  11      822.73      777.70     14.49 o 
   1   4  11       73.19       98.56      7.04 o 
   2   4  11     1401.23     1411.35     22.73 o 
   3   4  11      473.56      472.87     14.91 o 
   4   4  11      341.08      304.39     11.46 o 
   5   4  11       27.66       23.74      5.01 o 
   6   4  11      261.79      259.01     66.97 o 
   7   4  11       16.67       24.87     11.99 o 
   8   4  11        1.20       -0.29     10.52 o 
   9   4  11        5.16        6.63     11.13 o 
  10   4  11      148.26      153.17     18.44 o 
  11   4  11       96.69       89.84     17.07 o 
  12   4  11       73.20       41.74     21.26 o 
 -16   5  11        2.87       -1.48     12.57 o 
 -15   5  11       21.14       28.42     12.22 o 
 -14   5  11       10.09       17.67     11.06 o 
 -13   5  11       41.92       30.72     10.58 o 
 -12   5  11        2.12       -7.49      7.49 o 
 -11   5  11      308.87      309.68     15.56 o 
 -10   5  11       40.99       45.65     10.19 o 
  -9   5  11        4.41       -5.56      5.56 o 
  -8   5  11     1073.87     1062.23     23.52 o 
  -7   5  11      896.48      843.63     20.26 o 
  -6   5  11      610.13      629.52     18.40 o 
  -5   5  11        0.39        3.12      4.98 o 
  -4   5  11       28.94       17.09      4.42 o 
  -3   5  11      634.78      593.53     15.49 o 
  -2   5  11       27.60       37.70      6.32 o 
  -1   5  11       79.82       70.93      6.13 o 
   0   5  11      638.38      651.05     13.72 o 
   1   5  11      143.57      153.41      6.65 o 
   2   5  11      302.99      311.06     12.22 o 
   3   5  11        7.72       -0.36      7.94 o 
   4   5  11      130.67      137.49     14.64 o 
   5   5  11       41.95       14.34     11.62 o 
   6   5  11      404.35      388.39     26.27 o 
   7   5  11        9.82        9.85     12.01 o 
   8   5  11       50.67       55.17     14.43 o 
   9   5  11        7.15      -10.35     10.35 o 
  10   5  11       33.69       43.76     17.73 o 
  11   5  11      187.11      231.49     22.90 o 
 -16   6  11        5.91       -6.66     23.92 o 
 -15   6  11       11.91        8.21      9.34 o 
 -14   6  11        7.79        8.64      9.35 o 
 -13   6  11       47.05       46.20     12.46 o 
 -12   6  11        2.65        0.22      8.13 o 
 -11   6  11       14.65       21.85      8.83 o 
 -10   6  11       56.02       68.75      8.50 o 
  -9   6  11        6.78       17.12      6.60 o 
  -8   6  11      318.76      277.93     12.62 o 
  -7   6  11      116.86      121.96      9.51 o 
  -6   6  11      353.24      326.01     12.79 o 
  -5   6  11     1850.77     1754.98     31.01 o 
  -4   6  11       68.27       55.56      6.91 o 
  -3   6  11      177.85      182.03      8.38 o 
  -2   6  11        0.03       -0.06      4.30 o 
  -1   6  11     1045.22     1044.73     19.80 o 
   0   6  11      197.22      198.27      7.76 o 
   1   6  11       94.45       96.06      7.92 o 
   2   6  11      520.13      539.21     15.35 o 
   3   6  11      405.87      406.56     22.36 o 
   4   6  11       16.10        7.16     10.87 o 
   5   6  11      257.87      268.27     23.57 o 
   6   6  11       90.58       51.76     14.62 o 
   7   6  11      118.96      130.87     18.68 o 
   8   6  11      206.03      233.53     22.72 o 
   9   6  11       55.37       58.87     15.38 o 
  10   6  11       17.87       14.20     16.98 o 
  11   6  11       17.63       19.94     14.65 o 
 -15   7  11       36.38       30.03     12.18 o 
 -14   7  11       31.04       24.56     11.66 o 
 -13   7  11        1.39       -8.56      8.56 o 
 -12   7  11        3.16        1.08      8.33 o 
 -11   7  11       50.88       57.74     10.63 o 
 -10   7  11       15.11       13.05      8.25 o 
  -9   7  11       75.93       90.81      9.07 o 
  -8   7  11      295.17      332.56     13.74 o 
  -7   7  11        0.81       -5.85      5.85 o 
  -6   7  11      325.11      355.74     14.54 o 
  -5   7  11       26.88       16.10      7.19 o 
  -4   7  11        5.37       -2.40      6.21 o 
  -3   7  11      408.16      394.60     12.50 o 
  -2   7  11      405.90      394.05     13.60 o 
  -1   7  11       64.99       61.39      5.57 o 
   0   7  11      479.23      484.92     11.26 o 
   1   7  11       64.77       46.98      8.36 o 
   2   7  11       44.88       43.14      6.36 o 
   3   7  11       21.76       21.72     10.67 o 
   4   7  11      276.19      267.23     19.37 o 
   5   7  11        6.60       13.26     12.89 o 
   6   7  11        3.90       -7.34     10.33 o 
   7   7  11        6.60        9.41     12.75 o 
   8   7  11       31.42       37.77     17.98 o 
   9   7  11        3.98        9.62     13.25 o 
  10   7  11        6.94       22.10     34.24 o 
  11   7  11        0.87       15.26     23.75 o 
 -15   8  11       12.62       12.41     13.17 o 
 -14   8  11        2.98      -10.08     10.08 o 
 -13   8  11       98.91      136.88     21.92 o 
 -12   8  11        4.48        4.43      9.22 o 
 -11   8  11       64.77       72.27     12.13 o 
 -10   8  11       83.97       99.42     17.74 o 
  -9   8  11        2.23        3.23      9.07 o 
  -8   8  11      189.69      173.90     14.13 o 
  -7   8  11      126.72      127.05     11.83 o 
  -6   8  11       26.38       20.77      7.76 o 
  -5   8  11       25.82       19.35      7.07 o 
  -4   8  11       13.70        4.81      6.42 o 
  -3   8  11      284.89      290.68     10.81 o 
  -2   8  11      231.06      238.67      9.40 o 
  -1   8  11      300.47      287.89      9.38 o 
   0   8  11      119.81       96.77      9.24 o 
   1   8  11       20.53       15.77      4.90 o 
   2   8  11      116.18      112.80     28.48 o 
   3   8  11        0.75       -3.65      9.20 o 
   4   8  11       10.93       -2.45      9.18 o 
   5   8  11       82.04       86.60     17.91 o 
   6   8  11      233.23      237.80     24.54 o 
   7   8  11        5.39       33.71     15.29 o 
   8   8  11       49.10       72.68     17.90 o 
   9   8  11        0.01       12.25     13.98 o 
  10   8  11        9.15       37.70     16.38 o 
 -14   9  11       29.32       48.06     14.35 o 
 -13   9  11       11.52       13.75     12.59 o 
 -12   9  11       15.23       23.30     12.30 o 
 -11   9  11       34.44       44.41     12.63 o 
 -10   9  11       66.75       73.17     14.36 o 
  -9   9  11        5.93       11.60     10.39 o 
  -8   9  11      245.46      244.84     19.30 o 
  -7   9  11       12.32        4.97      8.12 o 
  -6   9  11       12.40        1.36      6.84 o 
  -5   9  11        8.19        3.61      6.35 o 
  -4   9  11      221.15      220.89     13.01 o 
  -3   9  11        0.26       -2.92      5.11 o 
  -2   9  11      116.89      103.84      6.88 o 
  -1   9  11        2.48       -3.37      3.37 o 
   0   9  11        1.20        3.55      5.00 o 
   1   9  11        1.01       11.72     10.21 o 
   2   9  11        2.13        3.37     10.04 o 
   3   9  11        2.01       -6.76      8.82 o 
   4   9  11      587.17      545.23     36.52 o 
   5   9  11        6.00       26.28     14.10 o 
   6   9  11       13.77        8.88     14.00 o 
   7   9  11       17.88       14.75     14.50 o 
   8   9  11       40.91       22.05     15.49 o 
   9   9  11        1.72       15.09     16.98 o 
  10   9  11       12.80       -9.88     24.36 o 
 -14  10  11        3.64        0.44     19.18 o 
 -13  10  11       12.69       26.83     13.34 o 
 -12  10  11       73.65       94.04     16.67 o 
 -11  10  11        0.10       -7.15      9.71 o 
 -10  10  11      181.69      205.20     19.50 o 
  -9  10  11        9.18        4.39     10.21 o 
  -8  10  11      362.30      363.59     22.98 o 
  -7  10  11       97.26       72.01     12.75 o 
  -6  10  11        2.85        7.15      7.85 o 
  -5  10  11       61.91       56.91      8.69 o 
  -4  10  11      110.31      110.19     10.44 o 
  -3  10  11      297.32      336.48     14.85 o 
  -2  10  11       64.62       60.24      6.36 o 
  -1  10  11       16.33        4.23      5.71 o 
   0  10  11       50.12       56.76      6.47 o 
   1  10  11       13.92       26.87     11.53 o 
   2  10  11      496.65      455.91     40.24 o 
   3  10  11       11.92       11.75     10.41 o 
   4  10  11       52.19       92.32     15.63 o 
   5  10  11       24.19       20.47     15.27 o 
   6  10  11       55.57       92.44     19.60 o 
   7  10  11       11.77        9.05     17.70 o 
   8  10  11        4.39      -12.90     14.84 o 
   9  10  11        2.16       14.85     16.21 o 
 -13  11  11        0.12       -7.98     14.01 o 
 -12  11  11       71.68       63.36     14.84 o 
 -11  11  11       14.15       11.76     13.98 o 
 -10  11  11       34.37       42.26     12.93 o 
  -9  11  11       28.01       24.85     11.66 o 
  -8  11  11       10.61        6.85      9.97 o 
  -7  11  11        9.31        2.29     15.19 o 
  -6  11  11       24.07       24.82      9.80 o 
  -5  11  11        8.41        3.32      7.53 o 
  -4  11  11       15.11       20.32      7.23 o 
  -3  11  11      165.13      148.90     10.69 o 
  -2  11  11      182.47      186.00      8.82 o 
  -1  11  11      626.38      647.52     25.49 o 
   0  11  11       13.62        5.14      5.67 o 
   1  11  11       46.70       37.85     13.07 o 
   2  11  11       16.39       13.53     11.39 o 
   3  11  11       68.03       90.74     22.33 o 
   4  11  11        1.14      -10.23     10.23 o 
   5  11  11        4.01        9.77     31.55 o 
   6  11  11        7.00      -14.10     14.10 o 
   7  11  11        0.10       -7.73     14.57 o 
   8  11  11        0.17      -13.79     16.71 o 
 -12  12  11       21.66       30.06     13.41 o 
 -11  12  11        0.00       -4.02     11.24 o 
 -10  12  11        2.94       -2.52     10.71 o 
  -9  12  11       56.72       45.75     13.17 o 
  -8  12  11       96.31      102.31     15.37 o 
  -7  12  11       14.42        6.26     10.23 o 
  -6  12  11        1.70       -7.67      7.67 o 
  -5  12  11      141.19      151.89     14.94 o 
  -4  12  11       40.88       35.54     14.63 o 
  -3  12  11      214.81      224.96     13.25 o 
  -2  12  11        0.66        1.04      7.54 o 
  -1  12  11        0.19        0.37      5.65 o 
   0  12  11      411.21      395.23     25.71 o 
   1  12  11       11.56       11.27     14.44 o 
   2  12  11        1.73        5.55     11.25 o 
   3  12  11       37.25       49.72     14.29 o 
   4  12  11        1.41        5.37     12.06 o 
   5  12  11        4.95        5.44     15.08 o 
   6  12  11        3.28        2.18     26.61 o 
   7  12  11        4.09        2.15     16.78 o 
 -11  13  11        8.12       20.97     16.13 o 
 -10  13  11        1.95       -7.77     10.91 o 
  -9  13  11        0.00      -10.33     10.33 o 
  -8  13  11       25.21       23.99     11.38 o 
  -7  13  11       52.82       75.57     13.56 o 
  -6  13  11       93.67      104.61     13.82 o 
  -5  13  11        2.55        3.32      9.26 o 
  -4  13  11       31.29       35.29      9.92 o 
  -3  13  11       78.11       71.43     11.09 o 
  -2  13  11       26.26        7.51     10.17 o 
  -1  13  11       73.93       71.93     12.49 o 
   0  13  11       34.19       48.99     14.75 o 
   1  13  11       71.64       77.97     16.17 o 
   2  13  11       44.06       36.30     14.40 o 
   3  13  11       59.21       71.72     15.95 o 
   4  13  11       27.03       32.20     14.58 o 
   5  13  11        0.52       14.66     24.53 o 
   6  13  11        0.02       -1.43     16.24 o 
 -10  14  11       36.06       52.11     22.87 o 
  -9  14  11        0.14      -10.21     10.21 o 
  -8  14  11        2.94        1.77     10.42 o 
  -7  14  11        4.55       -8.48     11.77 o 
  -6  14  11        1.39        2.56      9.69 o 
  -5  14  11       66.56       94.89     13.54 o 
  -4  14  11       39.26       13.37      9.76 o 
  -3  14  11        0.40        8.10     14.76 o 
  -2  14  11        0.11       -9.29      9.29 o 
  -1  14  11       49.07       43.24     24.64 o 
   0  14  11        3.90       15.17     15.17 o 
   1  14  11       51.14       18.72     17.43 o 
   2  14  11        0.34       19.51     15.99 o 
   3  14  11        6.93      -15.18     15.48 o 
   4  14  11       11.89       45.84     16.39 o 
   5  14  11       26.73       24.57     38.21 o 
  -8  15  11       18.67       33.25     21.70 o 
  -7  15  11        9.96       -1.21      9.78 o 
  -6  15  11       43.33       43.77     23.32 o 
  -5  15  11        1.77       -8.48      8.48 o 
  -4  15  11       17.53       10.91      8.11 o 
  -3  15  11      107.44       92.23     17.02 o 
  -2  15  11        0.86       -9.62     10.65 o 
  -1  15  11        6.29        7.55     22.76 o 
   0  15  11        2.17      -18.37     21.42 o 
   1  15  11       15.49       23.09     25.59 o 
   2  15  11        8.09       25.56     17.65 o 
   3  15  11       14.74       21.45     29.00 o 
  -5  16  11        0.21        8.49     13.36 o 
  -4  16  11        0.00      -12.79     13.26 o 
  -3  16  11        4.37       -2.33     12.10 o 
  -2  16  11       16.85        7.68      9.56 o 
  -1  16  11       21.79       22.64     25.09 o 
   0  16  11       15.92        0.22     24.03 o 
   1  16  11       33.60       64.99     29.14 o 
 -14   0  12       16.14       58.89     26.25 o 
 -12   0  12      157.98      175.41     23.62 o 
 -10   0  12      182.78      202.02     22.74 o 
  -8   0  12       21.02       29.85     11.02 o 
  -6   0  12      270.20      281.26     18.87 o 
  -4   0  12       29.31       22.64      8.09 o 
  -2   0  12      772.24      746.64     28.76 o 
   0   0  12      160.87      151.08     11.07 o 
   2   0  12       26.27       41.01      7.48 o 
   4   0  12     1230.05     1191.66     40.31 o 
   6   0  12        0.29        8.98      7.81 o 
   8   0  12      119.23      126.15     13.43 o 
  10   0  12       53.63       54.34     16.04 o 
 -16   1  12        3.33       10.49     27.81 o 
 -15   1  12        0.03      -12.27     24.86 o 
 -14   1  12       27.67       18.15     16.72 o 
 -13   1  12       50.23       54.52     12.46 o 
 -12   1  12      121.84      126.69     12.10 o 
 -11   1  12       18.09       18.63      7.52 o 
 -10   1  12        0.92        5.11      6.72 o 
  -9   1  12        2.15        9.13      7.69 o 
  -8   1  12      929.32      863.51     25.70 o 
  -7   1  12        5.16       17.66      7.24 o 
  -6   1  12      108.18       93.20      9.01 o 
  -5   1  12        6.07        7.97      5.66 o 
  -4   1  12       20.20       14.75      4.97 o 
  -3   1  12      717.88      716.35     21.47 o 
  -2   1  12        6.50        5.57      3.99 o 
  -1   1  12       15.54        6.49      3.73 o 
   0   1  12       56.03       51.58      5.28 o 
   1   1  12      152.15      168.14      7.84 o 
   2   1  12      447.75      460.32     13.66 o 
   3   1  12       55.23       46.47      6.21 o 
   4   1  12      549.15      543.48     14.38 o 
   5   1  12       23.49       21.60      5.39 o 
   6   1  12      209.57      206.23      8.96 o 
   7   1  12       94.05      100.12      7.61 o 
   8   1  12      135.81      150.50     11.83 o 
   9   1  12       41.27       44.07      8.24 o 
  10   1  12       38.31       32.44      7.52 o 
  11   1  12       10.47       10.19      5.92 o 
 -16   2  12      157.46      157.80     25.73 o 
 -15   2  12       12.39       21.15     13.92 o 
 -14   2  12        0.17       -5.15     11.35 o 
 -13   2  12        3.95        1.14      8.27 o 
 -12   2  12       57.54       62.14      9.82 o 
 -11   2  12       12.32       17.10      7.84 o 
 -10   2  12      668.33      619.19     22.54 o 
  -9   2  12      124.83      107.29     10.45 o 
  -8   2  12      118.40      103.40     10.36 o 
  -7   2  12      123.13      123.58     12.72 o 
  -6   2  12       22.89       14.16      6.93 o 
  -5   2  12        8.04        3.33      6.33 o 
  -4   2  12      521.03      519.97     19.75 o 
  -3   2  12       58.09       52.30      6.00 o 
  -2   2  12       79.33       60.07      6.15 o 
  -1   2  12        1.01        3.36      4.02 o 
   0   2  12        4.39        2.07      4.07 o 
   1   2  12      346.42      365.96     11.46 o 
   2   2  12        1.05        5.94      4.55 o 
   3   2  12       25.22       32.83      5.46 o 
   4   2  12       69.75       82.77      6.33 o 
   5   2  12        3.94        7.99      3.98 o 
   6   2  12       56.35       63.60      7.94 o 
   7   2  12        1.14        9.10      5.89 o 
   8   2  12      329.88      353.82     16.31 o 
   9   2  12        5.00       13.39      7.02 o 
  10   2  12       41.14       48.32     11.82 o 
  11   2  12        2.44       -1.97      9.19 o 
 -16   3  12        2.27       10.85     16.71 o 
 -15   3  12       84.90       54.10     15.99 o 
 -14   3  12        2.38       15.86     15.53 o 
 -13   3  12       31.92       62.95     13.10 o 
 -12   3  12       55.56       44.97     10.06 o 
 -11   3  12       27.38       26.88      9.85 o 
 -10   3  12      465.62      479.46     18.26 o 
  -9   3  12        7.75        8.17      8.40 o 
  -8   3  12      134.83      131.36     11.00 o 
  -7   3  12       74.83       70.99      8.78 o 
  -6   3  12      473.70      442.24     16.02 o 
  -5   3  12       21.44       18.91      6.64 o 
  -4   3  12      585.00      586.73     19.09 o 
  -3   3  12      672.04      651.19     16.62 o 
  -2   3  12       15.68       12.93      4.53 o 
  -1   3  12       48.90       35.41      5.25 o 
   0   3  12      197.01      206.11      9.05 o 
   1   3  12      639.18      602.59     14.39 o 
   2   3  12       96.48      118.60      7.19 o 
   3   3  12      218.55      210.43      9.26 o 
   4   3  12      496.17      485.79     13.33 o 
   5   3  12       41.14       51.11      7.18 o 
   6   3  12      387.77      413.13     26.40 o 
   7   3  12       25.16       29.54      7.15 o 
   8   3  12      191.41      203.16     34.11 o 
   9   3  12       53.84       62.72     13.67 o 
  10   3  12        0.24       26.40     15.32 o 
  11   3  12        0.01        0.10     10.63 o 
 -16   4  12        0.57      -12.29     14.97 o 
 -15   4  12      120.19      107.08     18.28 o 
 -14   4  12       13.40       16.55     11.28 o 
 -13   4  12       67.36       74.57     13.26 o 
 -12   4  12       80.10       88.95     13.05 o 
 -11   4  12       29.88       28.23      9.47 o 
 -10   4  12       94.82       94.12     11.55 o 
  -9   4  12      303.50      304.27     15.00 o 
  -8   4  12       13.35       15.30      6.82 o 
  -7   4  12      883.42      918.90     23.60 o 
  -6   4  12       76.69       64.06      8.26 o 
  -5   4  12      433.96      408.86     15.03 o 
  -4   4  12       22.69        8.60      6.47 o 
  -3   4  12      165.41      143.40     10.65 o 
  -2   4  12        0.05       -3.42      4.14 o 
  -1   4  12      188.51      188.96      8.91 o 
   0   4  12     1085.36     1096.41     20.81 o 
   1   4  12       95.56       92.80      6.43 o 
   2   4  12       11.37        4.39      4.18 o 
   3   4  12      502.31      498.69     38.45 o 
   4   4  12        0.16        3.01      5.17 o 
   5   4  12      646.13      661.19     17.98 o 
   6   4  12       12.41       13.58     11.72 o 
   7   4  12       67.32       49.60     14.17 o 
   8   4  12        2.40       -4.22     10.96 o 
   9   4  12       76.35       87.08     19.70 o 
  10   4  12       88.68      111.58     31.58 o 
  11   4  12        9.92        2.39     19.65 o 
 -15   5  12       24.64       31.76     13.19 o 
 -14   5  12       18.19       15.09     11.05 o 
 -13   5  12       55.51       52.03     12.65 o 
 -12   5  12       32.64       17.61     11.41 o 
 -11   5  12        2.48       -4.06      7.41 o 
 -10   5  12        0.85       -3.46      6.77 o 
  -9   5  12       89.45       74.98      9.45 o 
  -8   5  12        1.98        1.88      6.25 o 
  -7   5  12        1.70        2.07      6.22 o 
  -6   5  12      183.55      178.43     11.19 o 
  -5   5  12      301.75      318.37     13.71 o 
  -4   5  12      357.09      368.10     21.67 o 
  -3   5  12      638.36      579.76     18.79 o 
  -2   5  12      456.68      407.26     12.71 o 
  -1   5  12       26.44       29.22      5.54 o 
   0   5  12      178.45      196.81      8.84 o 
   1   5  12     1369.34     1348.68     23.56 o 
   2   5  12      216.31      221.72     11.19 o 
   3   5  12      683.87      669.65     19.13 o 
   4   5  12       74.25       78.47      8.35 o 
   5   5  12        7.58       15.38     11.62 o 
   6   5  12       21.82       14.00     12.46 o 
   7   5  12       50.99       20.89     12.37 o 
   8   5  12       21.09        6.66     12.20 o 
   9   5  12        3.11      -10.02     11.51 o 
  10   5  12        1.65        1.03     12.48 o 
 -15   6  12       91.49       91.17     17.58 o 
 -14   6  12       50.41       46.42     14.21 o 
 -13   6  12       16.78        1.76     11.65 o 
 -12   6  12      204.78      229.07     18.23 o 
 -11   6  12        0.70        2.54      8.82 o 
 -10   6  12       73.43       74.41     10.54 o 
  -9   6  12      103.83      104.11     10.62 o 
  -8   6  12        4.97        0.00      6.25 o 
  -7   6  12        6.97        8.99      7.27 o 
  -6   6  12      306.92      275.28     14.89 o 
  -5   6  12      119.35      124.61     11.03 o 
  -4   6  12       72.08       98.72     10.04 o 
  -3   6  12       88.61       91.98      9.38 o 
  -2   6  12      411.10      383.10     12.08 o 
  -1   6  12      449.57      455.79     12.66 o 
   0   6  12     1083.25     1083.34     19.85 o 
   1   6  12      169.50      149.02      6.96 o 
   2   6  12      219.91      226.82     10.79 o 
   3   6  12        1.06        7.83      5.51 o 
   4   6  12       14.74       23.53     12.28 o 
   5   6  12       31.19       18.47     12.00 o 
   6   6  12       42.05       60.13     14.59 o 
   7   6  12        5.25       11.05     12.10 o 
   8   6  12       88.29       91.99     31.80 o 
   9   6  12       15.89       24.42     15.03 o 
  10   6  12        0.02       -3.46     13.28 o 
 -15   7  12        0.92       14.24     13.18 o 
 -14   7  12        3.22        8.22     10.29 o 
 -13   7  12       93.23       95.93     14.87 o 
 -12   7  12       45.53       42.82     11.63 o 
 -11   7  12       25.29       15.60     10.77 o 
 -10   7  12       32.95       24.56     10.06 o 
  -9   7  12       12.96       15.51      7.95 o 
  -8   7  12       24.25       30.32      8.40 o 
  -7   7  12       61.84       42.74     11.39 o 
  -6   7  12        4.14       -5.10      6.62 o 
  -5   7  12       53.67       33.85      8.03 o 
  -4   7  12        7.19       12.53      6.59 o 
  -3   7  12        5.02        3.09      5.98 o 
  -2   7  12        3.72        5.17      4.76 o 
  -1   7  12       63.28       73.62      6.11 o 
   0   7  12       25.16       37.60      4.46 o 
   1   7  12      371.28      396.08     14.01 o 
   2   7  12        5.33        8.30      6.43 o 
   3   7  12       12.89       18.65     10.29 o 
   4   7  12        0.65       -7.91     10.57 o 
   5   7  12       17.23       15.43     13.78 o 
   6   7  12       24.30       25.93     27.00 o 
   7   7  12       42.98       25.30     14.46 o 
   8   7  12        0.30       -1.54     12.56 o 
   9   7  12      209.44      203.91     24.28 o 
  10   7  12        0.35      -21.15     21.15 o 
 -14   8  12       79.47       48.51     22.20 o 
 -13   8  12       15.83       21.63     17.04 o 
 -12   8  12        8.32       11.24     13.21 o 
 -11   8  12       25.68       10.61     10.95 o 
 -10   8  12       24.18       20.57     11.25 o 
  -9   8  12       41.00       31.16     12.07 o 
  -8   8  12       11.98        4.49      7.53 o 
  -7   8  12        6.94       -2.27      6.98 o 
  -6   8  12       71.78       80.32     10.05 o 
  -5   8  12       56.41       33.40      8.24 o 
  -4   8  12      435.96      423.91     19.62 o 
  -3   8  12      232.80      221.00     12.75 o 
  -2   8  12      226.85      249.02     10.67 o 
  -1   8  12       44.89       54.81      7.63 o 
   0   8  12        1.67       -0.03      5.49 o 
   1   8  12      148.45      173.96      9.21 o 
   2   8  12       43.00       70.65     14.03 o 
   3   8  12       17.74       18.05     10.44 o 
   4   8  12      267.25      296.92     26.69 o 
   5   8  12        0.19       -2.01     24.61 o 
   6   8  12       26.55       20.43     13.99 o 
   7   8  12       50.51       32.98     25.97 o 
   8   8  12       34.83       27.68     21.20 o 
   9   8  12       29.51       68.70     18.23 o 
 -14   9  12       84.06      110.00     22.61 o 
 -13   9  12       19.62       24.89     17.07 o 
 -12   9  12        5.96        0.78     11.65 o 
 -11   9  12        2.75       -9.86      9.86 o 
 -10   9  12        1.24       -9.69      9.69 o 
  -9   9  12        7.72       19.40     10.66 o 
  -8   9  12        4.58       12.05     12.68 o 
  -7   9  12       13.87       20.07      9.15 o 
  -6   9  12      166.62      164.39     12.75 o 
  -5   9  12       13.66       23.77      7.72 o 
  -4   9  12      194.91      195.93     12.95 o 
  -3   9  12      343.72      360.31     15.46 o 
  -2   9  12      215.66      232.62     10.30 o 
  -1   9  12      183.06      177.66      8.45 o 
   0   9  12       73.42       66.72      9.18 o 
   1   9  12       47.18       47.63     12.82 o 
   2   9  12       30.31       42.58     21.99 o 
   3   9  12       28.56       13.86     12.92 o 
   4   9  12        0.32       -0.19     12.36 o 
   5   9  12       31.87       47.55     18.79 o 
   6   9  12       61.75       52.29     16.82 o 
   7   9  12       93.35      110.12     20.79 o 
   8   9  12        3.68      -13.71     13.71 o 
   9   9  12       13.26      -22.53     22.53 o 
 -13  10  12       18.78       18.61     13.25 o 
 -12  10  12      276.20      288.12     25.38 o 
 -11  10  12        2.07        9.36     11.33 o 
 -10  10  12        4.13        0.94     10.86 o 
  -9  10  12       15.00       13.23     11.11 o 
  -8  10  12        8.22        5.98     10.21 o 
  -7  10  12       89.81       80.54     13.79 o 
  -6  10  12        2.56        0.25      7.45 o 
  -5  10  12        0.25        7.61      7.26 o 
  -4  10  12       88.80       66.00      9.21 o 
  -3  10  12       98.51       86.92      9.18 o 
  -2  10  12      203.18      230.61      9.87 o 
  -1  10  12      168.61      206.48     11.78 o 
   0  10  12      175.43      169.11      9.79 o 
   1  10  12      137.27      153.73     30.85 o 
   2  10  12      129.45      156.46     18.39 o 
   3  10  12       11.09        5.33     13.20 o 
   4  10  12       30.04       40.81     25.61 o 
   5  10  12        9.17       20.15     16.09 o 
   6  10  12        2.62       -8.51     17.15 o 
   7  10  12       29.31       29.62     16.41 o 
   8  10  12       15.33       19.05     16.55 o 
 -12  11  12        9.91        2.60     19.45 o 
 -11  11  12       89.22       98.15     16.86 o 
 -10  11  12       13.62        1.45     11.33 o 
  -9  11  12       47.49       45.06     12.94 o 
  -8  11  12       39.72        7.46     10.76 o 
  -7  11  12        0.00       -5.03      9.05 o 
  -6  11  12       73.62       39.43     10.80 o 
  -5  11  12       14.11       15.96      8.35 o 
  -4  11  12       53.04       52.93      9.44 o 
  -3  11  12      170.14      174.87     12.15 o 
  -2  11  12       12.44       20.03      5.40 o 
  -1  11  12      158.32      203.29     11.39 o 
   0  11  12        1.42        7.91     11.75 o 
   1  11  12      112.49      157.52     31.01 o 
   2  11  12       73.89       57.21     15.15 o 
   3  11  12       10.07       17.05     12.04 o 
   4  11  12       24.71      -12.19     27.42 o 
   5  11  12       13.96        1.54     14.69 o 
   6  11  12       62.42      102.24     22.17 o 
   7  11  12       17.97       34.09     17.24 o 
 -11  12  12       19.29       18.34     13.06 o 
 -10  12  12        4.50        5.05     11.52 o 
  -9  12  12      115.36       94.15     15.80 o 
  -8  12  12        0.02        0.37     10.71 o 
  -7  12  12       74.22       59.22     12.77 o 
  -6  12  12       50.74       71.04     15.99 o 
  -5  12  12       55.29       28.54     10.08 o 
  -4  12  12       44.29       49.45      9.69 o 
  -3  12  12       44.28       26.45      7.61 o 
  -2  12  12       56.41       59.70     14.07 o 
  -1  12  12      160.65      159.09     14.06 o 
   0  12  12       33.60       31.08     13.60 o 
   1  12  12      150.86      149.96     23.38 o 
   2  12  12       47.12       44.47     15.11 o 
   3  12  12       88.78       88.12     16.93 o 
   4  12  12       12.13        6.42     20.62 o 
   5  12  12       49.54       40.14     19.01 o 
   6  12  12        6.99       11.80     17.55 o 
 -10  13  12       10.49       -0.30     15.20 o 
  -9  13  12       14.71       28.70     19.11 o 
  -8  13  12        0.46       11.49     11.38 o 
  -7  13  12        0.01       14.10      9.98 o 
  -6  13  12        5.46       12.32      9.90 o 
  -5  13  12        5.41        7.92      8.77 o 
  -4  13  12       22.91       26.67     12.89 o 
  -3  13  12       11.95       17.54     13.42 o 
  -2  13  12       34.63       43.89     10.90 o 
  -1  13  12       24.42       41.83     17.81 o 
   0  13  12      107.64      179.46     25.28 o 
   1  13  12       68.85      114.45     18.27 o 
   2  13  12      122.50      103.88     18.62 o 
   3  13  12        8.65       23.51     14.66 o 
   4  13  12        0.34       -1.57     16.87 o 
   5  13  12        2.43      -13.49     23.81 o 
  -8  14  12       11.92       16.54     11.45 o 
  -7  14  12        1.23        4.31      9.88 o 
  -6  14  12       18.21        8.63     10.27 o 
  -5  14  12       15.79       18.89      9.34 o 
  -4  14  12       53.56       44.89      9.57 o 
  -3  14  12        1.39       -4.69     10.59 o 
  -2  14  12       82.07       72.05     13.67 o 
  -1  14  12        1.99      -16.43     19.48 o 
   0  14  12       19.63       55.09     26.86 o 
   1  14  12       25.58       17.13     15.79 o 
   2  14  12        0.03        1.61     21.78 o 
   3  14  12        3.18      -11.57     15.11 o 
  -6  15  12       43.60       47.07     19.70 o 
  -5  15  12       42.64       60.62     11.71 o 
  -4  15  12        0.00       -3.19      6.33 o 
  -3  15  12       34.91       19.49     12.99 o 
  -2  15  12        4.72       13.85      9.43 o 
  -1  15  12       19.87       50.23     28.19 o 
   0  15  12        0.10      -21.53     21.53 o 
   1  15  12       15.05       45.84     28.19 o 
 -13   0  13       14.26        6.97     14.79 o 
 -11   0  13       10.15       32.68     14.52 o 
  -9   0  13      163.00      127.26     15.27 o 
  -7   0  13       54.18       31.37     10.86 o 
  -5   0  13     1532.00     1444.17     43.22 o 
  -3   0  13      592.64      600.39     31.08 o 
  -1   0  13      203.32      223.34     16.03 o 
   1   0  13      392.60      411.65     27.84 o 
   3   0  13      218.00      221.34     18.04 o 
   5   0  13        8.49        4.84      8.84 o 
   7   0  13      154.12      174.28     14.47 o 
   9   0  13        4.57       -3.55     12.65 o 
 -16   1  13        5.88       -8.94     21.20 o 
 -15   1  13       81.08       78.47     24.87 o 
 -14   1  13        0.21       10.09     12.41 o 
 -13   1  13       75.81       82.55     13.94 o 
 -12   1  13        0.15       -2.77      8.03 o 
 -11   1  13       22.50       12.68      8.32 o 
 -10   1  13        0.11       -2.10      7.16 o 
  -9   1  13       50.69       60.36     11.48 o 
  -8   1  13       42.85       36.22      7.91 o 
  -7   1  13      114.07       79.42      9.14 o 
  -6   1  13       51.73       71.66     10.52 o 
  -5   1  13      167.70      138.91     10.43 o 
  -4   1  13        6.91        2.92      5.52 o 
  -3   1  13      611.95      588.09     17.59 o 
  -2   1  13       79.58       81.50      8.92 o 
  -1   1  13        4.74        2.45      5.75 o 
   0   1  13      221.09      207.56     16.47 o 
   1   1  13      358.59      315.77     14.94 o 
   2   1  13      215.24      231.49     13.05 o 
   3   1  13       19.15       24.50      9.18 o 
   4   1  13       32.08       20.24      9.59 o 
   5   1  13       18.38       16.49      6.40 o 
   6   1  13        6.37        6.11      4.89 o 
   7   1  13      764.14      821.97     20.56 o 
   8   1  13       12.81       21.74     14.58 o 
   9   1  13       11.72       15.13      7.26 o 
  10   1  13       12.07       15.84      7.02 o 
 -15   2  13        3.54       -1.26     12.43 o 
 -14   2  13       17.86       25.52     12.41 o 
 -13   2  13       62.22       85.72     12.78 o 
 -12   2  13      166.41      207.36     14.60 o 
 -11   2  13      139.96      156.53     13.02 o 
 -10   2  13        0.09        7.47      7.17 o 
  -9   2  13       44.64       30.73      8.76 o 
  -8   2  13      818.71      807.69     25.25 o 
  -7   2  13        0.68       -3.72      6.59 o 
  -6   2  13       47.66       23.62      7.03 o 
  -5   2  13       56.28       68.18     11.39 o 
  -4   2  13       39.83       35.08      6.99 o 
  -3   2  13        3.40       -5.02      5.02 o 
  -2   2  13       27.39       26.56      7.20 o 
  -1   2  13       84.41       86.63     11.24 o 
   0   2  13      941.16      976.59     24.59 o 
   1   2  13      671.13      682.72     21.71 o 
   2   2  13       56.23       49.57      7.01 o 
   3   2  13       30.04       15.65      5.79 o 
   4   2  13       98.03       97.53     10.38 o 
   5   2  13        0.09        0.57      4.19 o 
   6   2  13        0.09        1.44      7.20 o 
   7   2  13        0.03       16.28      7.67 o 
   8   2  13       18.16       17.59      7.46 o 
   9   2  13       14.67       26.40      7.05 o 
  10   2  13        0.13        7.80     11.63 o 
 -15   3  13       69.05       42.88     16.00 o 
 -14   3  13       11.05      -10.62     10.92 o 
 -13   3  13        0.00        0.72     10.46 o 
 -12   3  13       31.98       23.66      9.93 o 
 -11   3  13       11.28       15.81      9.53 o 
 -10   3  13       62.91       71.66     10.26 o 
  -9   3  13      136.48      129.45     11.86 o 
  -8   3  13      113.93      129.93     11.12 o 
  -7   3  13        0.62        4.61      6.70 o 
  -6   3  13      105.56       74.70     10.93 o 
  -5   3  13        9.72        2.14      7.21 o 
  -4   3  13       39.89       33.02      6.92 o 
  -3   3  13       11.08        1.12      5.82 o 
  -2   3  13      162.84      123.38     10.49 o 
  -1   3  13      115.53       98.43      9.32 o 
   0   3  13       46.03       35.20      9.37 o 
   1   3  13       87.11       80.69      7.64 o 
   2   3  13       14.78       20.63      5.63 o 
   3   3  13       75.37       72.38      7.39 o 
   4   3  13       29.40       41.94      5.90 o 
   5   3  13       61.49       78.66      9.13 o 
   6   3  13        0.87       -3.12      5.56 o 
   7   3  13      184.43      181.94     12.15 o 
   8   3  13        7.51        0.94     10.57 o 
   9   3  13       20.02       11.92     11.22 o 
  10   3  13        1.21       -5.96     18.45 o 
 -15   4  13       11.86       45.91     18.33 o 
 -14   4  13      106.04      126.61     16.44 o 
 -13   4  13        0.03        1.36     10.57 o 
 -12   4  13        9.01       10.19      9.05 o 
 -11   4  13       29.51       27.18      9.35 o 
 -10   4  13        1.19        3.50      7.38 o 
  -9   4  13       10.67       13.06      7.24 o 
  -8   4  13      126.47      169.99     12.97 o 
  -7   4  13      111.48       97.72      9.96 o 
  -6   4  13        1.20       -5.83      5.83 o 
  -5   4  13        9.69       10.21      6.76 o 
  -4   4  13       26.13       35.08      7.89 o 
  -3   4  13        3.10       -5.52      5.52 o 
  -2   4  13      443.65      379.13     15.58 o 
  -1   4  13       24.49       12.86      6.13 o 
   0   4  13       13.55       14.18      5.38 o 
   1   4  13        2.18        0.32      4.25 o 
   2   4  13      154.56      171.57      9.12 o 
   3   4  13       52.82       51.50      7.75 o 
   4   4  13       18.02       13.73     10.25 o 
   5   4  13       22.00       24.95      5.94 o 
   6   4  13        2.62        3.93     11.04 o 
   7   4  13       15.97       36.18     13.18 o 
   8   4  13       66.80       73.11     16.03 o 
   9   4  13       44.14       39.84     21.73 o 
  10   4  13        4.48        4.88     18.43 o 
 -15   5  13        7.90       15.34     16.69 o 
 -14   5  13        3.25       -2.88     15.32 o 
 -13   5  13        1.90       28.84     12.84 o 
 -12   5  13       12.84       23.71     12.10 o 
 -11   5  13        2.12       -5.08      8.62 o 
 -10   5  13        2.48        2.79      8.01 o 
  -9   5  13       26.27       22.72      8.53 o 
  -8   5  13       62.28       45.82      9.34 o 
  -7   5  13        3.81       -0.67      6.88 o 
  -6   5  13      127.84       83.71     10.21 o 
  -5   5  13      160.57      200.81     13.35 o 
  -4   5  13       73.64       45.47      8.81 o 
  -3   5  13      113.75      116.31     10.47 o 
  -2   5  13      113.68      100.11      9.61 o 
  -1   5  13      276.52      287.56     11.74 o 
   0   5  13       11.06       16.79      6.23 o 
   1   5  13        0.42        2.41      4.38 o 
   2   5  13        4.41        4.18      6.42 o 
   3   5  13       76.76       81.57      8.13 o 
   4   5  13        6.63        5.47      7.03 o 
   5   5  13       87.89       99.70     17.93 o 
   6   5  13        0.81        0.36     11.32 o 
   7   5  13       24.81       42.53     14.85 o 
   8   5  13        0.30       -7.91     11.73 o 
   9   5  13       82.44       73.71     17.21 o 
 -14   6  13       13.40        6.94     12.87 o 
 -13   6  13       78.93       76.49     16.10 o 
 -12   6  13        1.41        7.27     11.67 o 
 -11   6  13        1.72       -4.92     10.62 o 
 -10   6  13        5.69        6.21      9.31 o 
  -9   6  13       28.39       16.12      8.46 o 
  -8   6  13        9.77       16.70     11.73 o 
  -7   6  13       23.96        0.26      7.00 o 
  -6   6  13      125.57      118.03     11.77 o 
  -5   6  13       32.78       17.30      9.59 o 
  -4   6  13       89.83       79.81     13.03 o 
  -3   6  13      145.79      183.85     18.28 o 
  -2   6  13       48.34       33.75      7.63 o 
  -1   6  13       71.58       61.03      6.80 o 
   0   6  13      248.43      278.57      9.67 o 
   1   6  13       15.30        8.23      5.66 o 
   2   6  13        3.64       10.98      5.68 o 
   3   6  13       56.33       58.72      8.10 o 
   4   6  13      125.29      102.00     18.29 o 
   5   6  13        9.49        9.36     12.92 o 
   6   6  13        4.98      -10.79     10.79 o 
   7   6  13        3.48       23.57     14.70 o 
   8   6  13        4.67       -7.68     12.78 o 
   9   6  13        9.66       19.87     15.37 o 
 -14   7  13        2.95        9.97     12.80 o 
 -13   7  13        9.70       -3.66     13.64 o 
 -12   7  13        9.02       11.83     12.03 o 
 -11   7  13        1.38        5.49     11.01 o 
 -10   7  13        0.05        0.28     10.33 o 
  -9   7  13        3.32       -8.19      8.21 o 
  -8   7  13       17.53       12.96      8.11 o 
  -7   7  13        3.05       -2.80      6.77 o 
  -6   7  13      566.22      567.84     28.20 o 
  -5   7  13       18.41        7.04      7.24 o 
  -4   7  13        8.22       20.00      7.45 o 
  -3   7  13       48.27       42.30      8.59 o 
  -2   7  13      129.59      134.29     10.54 o 
  -1   7  13        4.25        8.35      5.25 o 
   0   7  13      243.23      234.71      8.12 o 
   1   7  13       42.37       55.06      7.12 o 
   2   7  13      187.49      177.83     11.22 o 
   3   7  13        0.68       -5.51     11.26 o 
   4   7  13        1.06       14.51     13.19 o 
   5   7  13       24.74       33.61     14.87 o 
   6   7  13      115.06      131.55     20.92 o 
   7   7  13       38.82       40.99     16.40 o 
   8   7  13       14.63        4.34     14.34 o 
   9   7  13        6.34        6.83     23.75 o 
 -13   8  13       12.20        7.57     12.49 o 
 -12   8  13        1.69       -4.47     11.99 o 
 -11   8  13       24.63        4.65     17.54 o 
 -10   8  13       15.29       17.76     11.13 o 
  -9   8  13        1.03        5.18     10.41 o 
  -8   8  13       38.99       24.00      9.83 o 
  -7   8  13        0.49        4.28      7.30 o 
  -6   8  13       27.75       25.48      9.89 o 
  -5   8  13      220.46      212.49     13.97 o 
  -4   8  13      100.01       85.78     11.38 o 
  -3   8  13      129.17      126.94     12.09 o 
  -2   8  13       47.51       44.13      7.58 o 
  -1   8  13       52.79       42.34      5.78 o 
   0   8  13       18.49       11.72      6.07 o 
   1   8  13       14.76        4.28      5.54 o 
   2   8  13       52.74       68.05     17.28 o 
   3   8  13        0.63        5.62     13.10 o 
   4   8  13        8.67        9.78     13.70 o 
   5   8  13       28.59       13.53     13.93 o 
   6   8  13       11.16       -6.76     21.03 o 
   7   8  13        5.50        7.24     14.04 o 
   8   8  13      106.60      121.45     21.92 o 
 -13   9  13        0.77      -17.20     18.07 o 
 -12   9  13       72.22       85.92     17.48 o 
 -11   9  13       19.48       15.39     12.67 o 
 -10   9  13       81.27       52.78     20.50 o 
  -9   9  13       39.70       59.17     13.57 o 
  -8   9  13       55.12       51.97     13.37 o 
  -7   9  13       22.08       13.52      8.95 o 
  -6   9  13       49.65       49.34      9.63 o 
  -5   9  13      166.56      161.63     12.88 o 
  -4   9  13        7.19        6.80      6.89 o 
  -3   9  13      347.84      377.67     16.18 o 
  -2   9  13        1.44        1.18      5.01 o 
  -1   9  13      140.12      151.86     18.40 o 
   0   9  13        1.75        0.17      5.36 o 
   1   9  13        0.57        9.80     11.45 o 
   2   9  13        0.74       -6.06     12.78 o 
   3   9  13       21.13       29.08     15.36 o 
   4   9  13       39.74       29.07     17.93 o 
   5   9  13       25.00       17.23     34.19 o 
   6   9  13        3.99       -6.81     14.50 o 
   7   9  13        0.05       -3.58     15.72 o 
 -12  10  13        3.18       -0.10     14.24 o 
 -11  10  13       34.81       58.15     15.03 o 
 -10  10  13       85.35      110.13     16.93 o 
  -9  10  13       24.43       49.11     13.20 o 
  -8  10  13       85.69       79.56     14.87 o 
  -7  10  13        0.80        7.86     10.59 o 
  -6  10  13       13.53       21.94      9.04 o 
  -5  10  13       22.01       12.48      7.63 o 
  -4  10  13        0.00        7.31      6.92 o 
  -3  10  13        0.94        3.17      6.47 o 
  -2  10  13       38.96       26.35      5.72 o 
  -1  10  13      100.41      116.38     13.82 o 
   0  10  13        3.53        1.15      5.31 o 
   1  10  13       30.70       51.97     22.64 o 
   2  10  13       41.70       60.09     17.35 o 
   3  10  13       12.93       -9.35     14.32 o 
   4  10  13       38.43       14.88     20.65 o 
   5  10  13        1.31      -11.69     14.29 o 
   6  10  13       24.30       26.86     17.14 o 
   7  10  13       22.88       -4.33     26.92 o 
 -11  11  13        0.44        2.58     12.31 o 
 -10  11  13       17.70        5.26     11.99 o 
  -9  11  13       17.34       26.07     13.13 o 
  -8  11  13       63.23       48.92     13.36 o 
  -7  11  13        0.47       -6.06     10.22 o 
  -6  11  13        1.43       -0.32      9.21 o 
  -5  11  13       37.98       50.56     11.50 o 
  -4  11  13       25.08       23.90      8.27 o 
  -3  11  13       81.84       78.58      9.09 o 
  -2  11  13       36.47       25.65      9.14 o 
  -1  11  13        0.00        1.29      8.00 o 
   0  11  13      319.65      355.35     25.84 o 
   1  11  13      147.43      204.39     21.52 o 
   2  11  13        3.45       12.55     37.60 o 
   3  11  13       76.33      155.73     24.63 o 
   4  11  13       48.20       45.51     18.89 o 
   5  11  13        6.21       20.78     17.22 o 
   6  11  13        5.16        6.27     28.86 o 
 -10  12  13        3.86       18.01     27.47 o 
  -9  12  13        5.99       -0.63     15.70 o 
  -8  12  13       33.20       29.04     12.42 o 
  -7  12  13       49.75       43.16     11.99 o 
  -6  12  13        1.71        8.15     10.32 o 
  -5  12  13       14.33       11.22      9.15 o 
  -4  12  13        5.61        6.32      9.00 o 
  -3  12  13       25.89       18.73      7.83 o 
  -2  12  13       22.50        9.58      8.94 o 
  -1  12  13       69.17       68.32      9.75 o 
   0  12  13       16.21       21.60     14.46 o 
   1  12  13        1.25       17.18     13.70 o 
   2  12  13       48.62       65.78     16.50 o 
   3  12  13       29.98       26.57     17.29 o 
   4  12  13       27.65       25.51     17.88 o 
   5  12  13        7.08        5.22     25.31 o 
  -9  13  13       12.04       42.47     22.73 o 
  -8  13  13        6.27       16.70     18.46 o 
  -7  13  13       31.01       44.42     12.32 o 
  -6  13  13       90.90      108.85     14.95 o 
  -5  13  13        0.03        1.43      8.78 o 
  -4  13  13        8.76       11.44      9.44 o 
  -3  13  13        0.73        5.12     11.54 o 
  -2  13  13        5.11       10.85     11.24 o 
  -1  13  13        0.30       -6.09     15.24 o 
   0  13  13      122.01      147.99     24.59 o 
   1  13  13        5.12       18.39     13.91 o 
   2  13  13        4.89        4.48     13.68 o 
   3  13  13       17.21       30.44     18.55 o 
  -6  14  13        8.24        5.30     15.21 o 
  -5  14  13       52.13       69.44     12.00 o 
  -4  14  13      113.29      126.27     11.29 o 
  -3  14  13       40.29       27.02     22.73 o 
  -2  14  13       47.72        5.47     35.77 o 
  -1  14  13       30.15       63.44     27.31 o 
   0  14  13        1.83       17.51     17.85 o 
   1  14  13       80.80       80.81     32.47 o 
 -14   0  14       54.45       60.73     31.75 o 
 -12   0  14      160.75      148.96     19.09 o 
 -10   0  14       14.56       -2.84     12.40 o 
  -8   0  14       34.43       54.88     15.77 o 
  -6   0  14      139.01      102.05     14.02 o 
  -4   0  14      119.57      119.07     14.28 o 
  -2   0  14      747.38      827.51     37.16 o 
   0   0  14      500.25      500.01     27.61 o 
   2   0  14       91.60      107.31     15.30 o 
   4   0  14      476.19      498.71     25.84 o 
   6   0  14      200.26      233.25     17.10 o 
   8   0  14       15.10       23.34     11.60 o 
 -15   1  14        1.03        3.11     20.09 o 
 -14   1  14       49.09       60.65     16.47 o 
 -13   1  14       58.83       46.38     12.46 o 
 -12   1  14       13.19       14.79      9.46 o 
 -11   1  14       29.89        8.50      9.26 o 
 -10   1  14       18.07        6.52      7.33 o 
  -9   1  14       29.49       27.35      8.14 o 
  -8   1  14      110.49      125.50     11.25 o 
  -7   1  14       85.43       64.05     13.95 o 
  -6   1  14        3.67       -5.91      5.91 o 
  -5   1  14      204.71      222.84     14.02 o 
  -4   1  14       13.13       17.07      7.05 o 
  -3   1  14      229.60      263.85     14.21 o 
  -2   1  14       76.25       59.43      9.45 o 
  -1   1  14        2.54       -0.12      6.72 o 
   0   1  14        1.19       11.87      7.22 o 
   1   1  14       52.35       63.18      9.22 o 
   2   1  14        2.90        4.94      7.06 o 
   3   1  14       29.96       51.09      9.42 o 
   4   1  14        0.98       10.62      6.69 o 
   5   1  14        6.97        9.96      8.15 o 
   6   1  14        3.32       -1.15      5.71 o 
   7   1  14       19.11       -0.56      7.60 o 
   8   1  14       57.02       25.70     20.62 o 
   9   1  14        7.56       10.95      7.23 o 
 -15   2  14       19.10       11.10     21.76 o 
 -14   2  14        6.54       12.52     17.00 o 
 -13   2  14        0.20       -2.94     10.11 o 
 -12   2  14        2.47       -6.18      8.53 o 
 -11   2  14        1.08        5.08      8.93 o 
 -10   2  14       31.93       27.30      9.62 o 
  -9   2  14       66.48       59.85     14.27 o 
  -8   2  14       28.05       24.24      7.51 o 
  -7   2  14       36.03       15.63      7.49 o 
  -6   2  14       56.77       39.43      8.55 o 
  -5   2  14       98.76      101.68     13.37 o 
  -4   2  14      255.30      244.81     14.35 o 
  -3   2  14       32.97       30.93      7.94 o 
  -2   2  14        7.26        3.08      6.27 o 
  -1   2  14       86.96       85.48     10.41 o 
   0   2  14        7.70       20.57      7.57 o 
   1   2  14       37.11       37.15      8.12 o 
   2   2  14       17.83       21.92     10.58 o 
   3   2  14      285.80      309.23     14.58 o 
   4   2  14      248.63      281.29     13.20 o 
   5   2  14        1.88       -1.09      4.33 o 
   6   2  14       54.73       62.49     10.81 o 
   7   2  14      123.30      144.31     12.10 o 
   8   2  14        0.36       -5.07      7.21 o 
   9   2  14        6.63       -1.82      8.13 o 
 -15   3  14        0.20       19.85     17.50 o 
 -14   3  14       54.41       58.06     14.90 o 
 -13   3  14        0.01       -6.83     10.44 o 
 -12   3  14        9.93       13.34      9.78 o 
 -11   3  14        5.71        7.59      8.50 o 
 -10   3  14      211.62      243.61     18.59 o 
  -9   3  14       92.30       80.80     12.13 o 
  -8   3  14        0.90        5.21      7.19 o 
  -7   3  14        1.53       -0.73      6.93 o 
  -6   3  14       45.50       53.04      9.22 o 
  -5   3  14        8.33        7.70      7.71 o 
  -4   3  14      368.82      347.71     16.27 o 
  -3   3  14       49.17       50.37      8.56 o 
  -2   3  14       90.63       90.83      9.84 o 
  -1   3  14      291.50      279.82     21.84 o 
   0   3  14      151.35      156.33     11.75 o 
   1   3  14       16.41       21.83      7.40 o 
   2   3  14      441.94      472.74     20.15 o 
   3   3  14        0.60        1.48      4.98 o 
   4   3  14       66.43       68.00      6.65 o 
   5   3  14       13.46       17.47      8.48 o 
   6   3  14       24.97       27.46     14.53 o 
   7   3  14       57.66       57.78      8.63 o 
   8   3  14       67.94       50.27     14.80 o 
   9   3  14        2.15       12.32     17.98 o 
 -14   4  14       27.86       54.25     16.76 o 
 -13   4  14        1.23       13.30     12.89 o 
 -12   4  14       43.36       57.64     14.24 o 
 -11   4  14       48.65       41.45     13.27 o 
 -10   4  14        0.13       -1.93      7.79 o 
  -9   4  14        1.67       -7.54      7.54 o 
  -8   4  14       11.34        6.27      7.79 o 
  -7   4  14      194.90      198.69     14.40 o 
  -6   4  14       13.36       -1.03      6.90 o 
  -5   4  14        0.42       -3.49      6.35 o 
  -4   4  14        0.69       -8.34      8.34 o 
  -3   4  14       59.69       89.05      9.80 o 
  -2   4  14       12.13       28.38      7.45 o 
  -1   4  14       51.84       53.67      8.49 o 
   0   4  14       24.76       27.86      7.33 o 
   1   4  14       24.08        6.93      8.07 o 
   2   4  14       56.60       54.19      8.22 o 
   3   4  14       28.73       21.32      9.89 o 
   4   4  14       68.13       64.42     10.19 o 
   5   4  14       35.27       38.67      6.97 o 
   6   4  14        0.69       -1.40     12.25 o 
   7   4  14       17.18       20.88     13.06 o 
   8   4  14        0.27        9.67     11.83 o 
   9   4  14       27.18       13.32     22.59 o 
 -14   5  14       12.31       23.47     14.57 o 
 -13   5  14        7.88       10.92     12.94 o 
 -12   5  14        6.87        4.41     11.97 o 
 -11   5  14        5.07        3.05     10.04 o 
 -10   5  14       11.77        4.99      8.65 o 
  -9   5  14      119.62      129.81     13.31 o 
  -8   5  14      209.67      245.50     15.99 o 
  -7   5  14       10.30        8.37      7.69 o 
  -6   5  14        0.52        3.93      6.80 o 
  -5   5  14      172.40      146.82     12.31 o 
  -4   5  14      147.09      152.44     12.54 o 
  -3   5  14      256.88      255.37     14.24 o 
  -2   5  14       66.82       67.65      9.19 o 
  -1   5  14        9.30       13.86      8.50 o 
   0   5  14       26.26       12.84      7.73 o 
   1   5  14       91.68      103.81      7.44 o 
   2   5  14       38.57       36.38     10.17 o 
   3   5  14       11.71        4.99     14.48 o 
   4   5  14       64.77       47.93      6.60 o 
   5   5  14       46.02       50.66     15.72 o 
   6   5  14       13.34       26.14     13.95 o 
   7   5  14       92.36      129.30     20.16 o 
   8   5  14        1.50        9.07     14.36 o 
 -14   6  14      122.62      173.02     38.02 o 
 -13   6  14       83.38       79.24     17.95 o 
 -12   6  14       17.32       33.68     14.37 o 
 -11   6  14       54.54       52.97     14.55 o 
 -10   6  14       52.75       42.46     11.65 o 
  -9   6  14        0.24       12.37      8.47 o 
  -8   6  14       13.49       -6.93      7.49 o 
  -7   6  14        2.98       -5.94      7.50 o 
  -6   6  14       92.42      114.55     12.02 o 
  -5   6  14       41.31       30.30      8.23 o 
  -4   6  14        2.52        3.94      6.76 o 
  -3   6  14        2.96        2.61      6.53 o 
  -2   6  14      259.75      260.14     13.76 o 
  -1   6  14       41.22       32.46      8.10 o 
   0   6  14      145.35      163.55      9.02 o 
   1   6  14        4.95        1.66     13.08 o 
   2   6  14       41.59       38.73      7.52 o 
   3   6  14        4.44       13.70      6.79 o 
   4   6  14        5.41        2.92     12.03 o 
   5   6  14        0.08      -10.68     10.68 o 
   6   6  14        2.45       20.07     14.41 o 
   7   6  14      124.81      150.35     21.71 o 
   8   6  14        1.75       -4.88     22.03 o 
 -13   7  14       33.09       59.55     16.83 o 
 -12   7  14       41.27       47.52     15.37 o 
 -11   7  14       20.17       13.46     12.64 o 
 -10   7  14       52.49       55.10     14.33 o 
  -9   7  14       57.03       50.66     15.09 o 
  -8   7  14       16.70       25.71      9.49 o 
  -7   7  14        0.24       -7.37      7.37 o 
  -6   7  14        2.92        4.44      7.14 o 
  -5   7  14       23.31       20.78      8.00 o 
  -4   7  14        7.38        0.06      7.02 o 
  -3   7  14       10.48       19.60      7.14 o 
  -2   7  14        0.61       -5.74      5.74 o 
  -1   7  14      383.00      404.52     15.73 o 
   0   7  14      104.52      103.26      9.26 o 
   1   7  14       11.08       -3.90      9.62 o 
   2   7  14        1.27        3.58      6.52 o 
   3   7  14        6.65        2.78     14.74 o 
   4   7  14        4.70        5.22     13.13 o 
   5   7  14        1.03        9.08     23.28 o 
   6   7  14       22.51       17.89     31.25 o 
   7   7  14        3.66      -17.81     31.47 o 
 -13   8  14        3.09       -4.16     16.59 o 
 -12   8  14        0.26      -11.47     11.47 o 
 -11   8  14       13.93        8.60     15.58 o 
 -10   8  14        0.10       -6.69     10.62 o 
  -9   8  14      204.92      214.20     21.06 o 
  -8   8  14       44.45       48.62     11.36 o 
  -7   8  14       14.34       12.35      8.36 o 
  -6   8  14        7.98       10.18      9.58 o 
  -5   8  14       18.50       16.39      8.13 o 
  -4   8  14       74.31       68.71      9.88 o 
  -3   8  14       63.61       68.63      9.52 o 
  -2   8  14       12.80        8.18      6.91 o 
  -1   8  14      122.44      117.38      7.34 o 
   0   8  14       84.33       81.49     10.73 o 
   1   8  14      186.49      218.67     14.28 o 
   2   8  14       22.77       26.60     15.14 o 
   3   8  14        3.02        1.26     13.88 o 
   4   8  14        0.45       -1.46     21.17 o 
   5   8  14        2.57       -2.20     14.42 o 
   6   8  14        3.05        2.49     14.87 o 
   7   8  14       41.26       50.06     29.92 o 
 -12   9  14       49.92       49.69     19.14 o 
 -11   9  14        9.72       15.90     13.31 o 
 -10   9  14       64.26       56.74     14.37 o 
  -9   9  14      100.67       76.09     18.41 o 
  -8   9  14       19.36        4.00     10.85 o 
  -7   9  14       53.84       48.90     12.94 o 
  -6   9  14        8.47       -7.64      7.70 o 
  -5   9  14        0.33        6.50      7.82 o 
  -4   9  14       44.06       38.86      8.36 o 
  -3   9  14        5.98        7.54      7.39 o 
  -2   9  14       48.06       38.29      7.48 o 
  -1   9  14        8.92       -7.39      7.68 o 
   0   9  14       40.10       31.85      9.21 o 
   1   9  14        9.34        9.40     15.00 o 
   2   9  14      135.67      171.02     24.42 o 
   3   9  14       52.53       59.61     18.82 o 
   4   9  14       21.33       -6.47     15.04 o 
   5   9  14       21.39        8.36     24.09 o 
   6   9  14       10.11        4.05     14.95 o 
 -11  10  14       16.38       27.31     26.11 o 
 -10  10  14      107.94      154.50     19.99 o 
  -9  10  14        0.71       -3.64     11.89 o 
  -8  10  14        9.87        3.41     11.43 o 
  -7  10  14       91.35       85.92     15.21 o 
  -6  10  14       44.28       39.50     10.68 o 
  -5  10  14        8.42       20.05      8.93 o 
  -4  10  14        1.49       -6.23      9.32 o 
  -3  10  14       21.28       -5.33      6.26 o 
  -2  10  14       35.03       26.87      9.84 o 
  -1  10  14        0.74        3.99     11.00 o 
   0  10  14       15.80       35.20      8.61 o 
   1  10  14       25.22       42.15     18.16 o 
   2  10  14      124.73      142.99     39.52 o 
   3  10  14        2.64      -10.16     14.48 o 
   4  10  14       44.37       41.36     18.53 o 
   5  10  14       57.17       85.52     21.69 o 
 -10  11  14        3.84       -5.78     19.79 o 
  -9  11  14        1.31       -7.97     11.68 o 
  -8  11  14       73.85      114.61     29.38 o 
  -7  11  14       69.26       51.23     14.25 o 
  -6  11  14      138.37      142.81     20.93 o 
  -5  11  14       34.42       51.73     10.28 o 
  -4  11  14       42.74       51.26      9.44 o 
  -3  11  14       47.08       53.55      8.33 o 
  -2  11  14        3.81       -6.54     11.57 o 
  -1  11  14        5.18        1.02     11.26 o 
   0  11  14        9.31       13.10     14.02 o 
   1  11  14       40.59       23.22     17.74 o 
   2  11  14        4.73       -7.04     23.20 o 
   3  11  14        7.02       18.35     17.72 o 
   4  11  14       95.03       77.00     35.49 o 
  -8  12  14       19.81        7.63     11.69 o 
  -7  12  14       25.47       55.66     13.13 o 
  -6  12  14       74.08      120.39     16.03 o 
  -5  12  14      192.96      216.33     17.53 o 
  -4  12  14       10.13        3.80      8.27 o 
  -3  12  14      167.34      216.86     18.87 o 
  -2  12  14      121.96      149.20     14.99 o 
  -1  12  14       24.33       47.52     19.06 o 
   0  12  14        2.24       10.69     14.45 o 
   1  12  14        4.95       40.65     27.94 o 
   2  12  14        0.20        1.15     16.93 o 
   3  12  14        3.33      -14.04     26.03 o 
  -6  13  14        6.46        2.60     15.60 o 
  -5  13  14        4.60       11.88      9.56 o 
  -4  13  14      104.88      120.24     12.92 o 
  -3  13  14       90.28      149.80     19.17 o 
  -2  13  14        7.87       19.38     10.65 o 
  -1  13  14      101.40      149.53     25.93 o 
   0  13  14       98.62       98.26     23.45 o 
 -13   0  15        2.68        9.07     12.73 o 
 -11   0  15        0.19       18.87     12.71 o 
  -9   0  15      538.90      633.94     69.12 o 
  -7   0  15       10.34        5.24      9.76 o 
  -5   0  15        1.21       -1.92     10.51 o 
  -3   0  15       63.42       84.93     16.37 o 
  -1   0  15       38.55       10.08     14.04 o 
   1   0  15        4.00        0.54     16.18 o 
   3   0  15      665.85      714.19     32.72 o 
   5   0  15      106.04      104.90     16.35 o 
   7   0  15       16.82       37.24      9.75 o 
 -14   1  15       12.93        9.69     12.23 o 
 -13   1  15       35.85       45.19     12.38 o 
 -12   1  15       50.33       51.13     10.76 o 
 -11   1  15       92.28       79.79     11.56 o 
 -10   1  15       37.82       51.12     11.25 o 
  -9   1  15       41.18       39.19     10.36 o 
  -8   1  15       79.42       45.06     10.04 o 
  -7   1  15       36.63       49.96      9.76 o 
  -6   1  15       29.43       16.01      9.82 o 
  -5   1  15      229.76      253.93     17.15 o 
  -4   1  15       14.51       27.31      9.07 o 
  -3   1  15        0.59       -7.35      7.35 o 
  -2   1  15       60.11       58.39      9.91 o 
  -1   1  15       18.97       13.49      9.36 o 
   0   1  15      642.37      639.41     22.96 o 
   1   1  15        0.75       -6.90      6.90 o 
   2   1  15       13.09       16.77      7.91 o 
   3   1  15      365.82      402.42     17.44 o 
   4   1  15       31.31       23.47      7.50 o 
   5   1  15       10.60       12.14      7.00 o 
   6   1  15       27.94       42.33      7.29 o 
   7   1  15       14.07        1.72      8.01 o 
   8   1  15       43.58       59.89     12.69 o 
 -14   2  15       16.21       22.24     18.65 o 
 -13   2  15       38.13       39.32     13.29 o 
 -12   2  15        0.25       -4.27      9.59 o 
 -11   2  15        9.09       21.24      9.70 o 
 -10   2  15        7.41        9.69      8.82 o 
  -9   2  15       37.49       31.71      9.55 o 
  -8   2  15      120.46      138.41     14.58 o 
  -7   2  15        0.81       -6.81      6.82 o 
  -6   2  15       31.50       39.44     12.06 o 
  -5   2  15        1.18       -4.27      6.82 o 
  -4   2  15        0.26        0.61      7.49 o 
  -3   2  15       29.58       38.99      9.07 o 
  -2   2  15      130.65      125.93     12.59 o 
  -1   2  15      113.11      118.92     11.95 o 
   0   2  15       23.22       24.22      8.20 o 
   1   2  15       51.54       54.63     10.33 o 
   2   2  15       45.93       53.07      8.89 o 
   3   2  15        0.60       -1.56      6.33 o 
   4   2  15        3.76       -2.29      6.17 o 
   5   2  15       26.72       14.90      5.47 o 
   6   2  15      115.76      122.02     14.66 o 
   7   2  15        1.51        4.20      8.29 o 
   8   2  15        2.65        0.18      8.66 o 
 -14   3  15        0.99       39.03     17.75 o 
 -13   3  15       60.95       63.73     16.40 o 
 -12   3  15       10.48        0.33     10.21 o 
 -11   3  15        0.88        2.03      9.19 o 
 -10   3  15        0.00       10.12      8.94 o 
  -9   3  15       16.14       24.23      9.52 o 
  -8   3  15        2.19        0.18      7.74 o 
  -7   3  15      228.82      236.71     19.08 o 
  -6   3  15       24.47       17.62      8.05 o 
  -5   3  15      363.35      346.07     17.38 o 
  -4   3  15        2.80       11.93      7.54 o 
  -3   3  15       17.98       15.39      8.02 o 
  -2   3  15       11.85        8.00      7.64 o 
  -1   3  15        0.47       -6.73      6.73 o 
   0   3  15      155.00      157.18     23.02 o 
   1   3  15        0.34        9.13      7.19 o 
   2   3  15       13.33       16.98      7.51 o 
   3   3  15       59.57       61.95      8.25 o 
   4   3  15       12.30       15.58      9.65 o 
   5   3  15       37.82       39.14     15.47 o 
   6   3  15        0.23        6.75      8.41 o 
   7   3  15        2.50        0.03      6.73 o 
 -13   4  15       69.44       59.00     16.24 o 
 -12   4  15       88.67       99.25     14.96 o 
 -11   4  15       49.25       53.03     13.08 o 
 -10   4  15       33.57       31.22     10.36 o 
  -9   4  15       45.17       47.55     10.29 o 
  -8   4  15        3.00        6.05      7.88 o 
  -7   4  15       81.49       61.85     10.78 o 
  -6   4  15       68.51       72.50     10.63 o 
  -5   4  15        0.03       -3.99      7.01 o 
  -4   4  15       10.80        5.66      7.67 o 
  -3   4  15        1.47       -6.13      7.20 o 
  -2   4  15       15.83       26.08     10.52 o 
  -1   4  15       16.00       27.70      8.40 o 
   0   4  15       59.21       63.12      9.80 o 
   1   4  15       50.87       61.52      9.35 o 
   2   4  15      111.83      111.38      7.94 o 
   3   4  15        0.09       -8.11      8.11 o 
   4   4  15       13.94       11.80      8.85 o 
   5   4  15       13.06       14.57      8.28 o 
   6   4  15       19.14       30.40     14.76 o 
   7   4  15        0.07       21.84     14.75 o 
 -13   5  15        8.94      -10.83     10.83 o 
 -12   5  15       33.64       30.76     14.18 o 
 -11   5  15       22.40       11.82     11.17 o 
 -10   5  15        1.19       -3.60      9.05 o 
  -9   5  15       82.06       88.33     12.09 o 
  -8   5  15        9.08        7.03      9.02 o 
  -7   5  15       33.15       50.04      9.97 o 
  -6   5  15        4.90       -6.73      6.73 o 
  -5   5  15      123.84       73.28     10.33 o 
  -4   5  15       54.41       32.91      8.66 o 
  -3   5  15      162.77      158.76     12.62 o 
  -2   5  15      194.53      218.38     18.82 o 
  -1   5  15       12.39       17.66      7.78 o 
   0   5  15       42.44       26.41      8.11 o 
   1   5  15       12.31        6.93      5.07 o 
   2   5  15        1.25        8.64     15.40 o 
   3   5  15       61.78       78.02     11.10 o 
   4   5  15       14.59       16.61      7.82 o 
   5   5  15        1.60        6.36     12.99 o 
   6   5  15       10.70       20.41     14.65 o 
   7   5  15       44.00      108.73     29.86 o 
 -13   6  15        0.01      -13.48     15.66 o 
 -12   6  15       14.01       27.23     14.23 o 
 -11   6  15       71.90       71.52     16.08 o 
 -10   6  15       21.78       28.54     11.30 o 
  -9   6  15       58.65       57.19     11.75 o 
  -8   6  15        0.54        4.12      8.34 o 
  -7   6  15       53.83       54.30     10.63 o 
  -6   6  15       83.58       98.62     11.93 o 
  -5   6  15        3.67       -2.70      7.44 o 
  -4   6  15      235.08      249.15     15.22 o 
  -3   6  15       73.46       66.11     11.19 o 
  -2   6  15        5.83        7.81      7.34 o 
  -1   6  15        0.03       -2.56      6.39 o 
   0   6  15      394.24      371.85     16.08 o 
   1   6  15       45.87       47.85     15.97 o 
   2   6  15        6.19       11.09      8.52 o 
   3   6  15        3.44       12.08      7.80 o 
   4   6  15       96.04       67.88     17.82 o 
   5   6  15        0.14       12.05     16.01 o 
   6   6  15       25.72       42.92     17.01 o 
 -12   7  15       16.59       30.85     14.97 o 
 -11   7  15        0.20        0.65     12.06 o 
 -10   7  15       48.60       58.67     14.98 o 
  -9   7  15       12.28        2.18      9.78 o 
  -8   7  15      172.44      169.46     15.19 o 
  -7   7  15        4.35        3.18      8.39 o 
  -6   7  15        0.52       -7.61      7.61 o 
  -5   7  15        0.24       -1.34      7.39 o 
  -4   7  15       12.80       -3.01      7.17 o 
  -3   7  15       16.31       17.57      7.82 o 
  -2   7  15        2.42       -5.35      7.90 o 
  -1   7  15        0.18       -7.25      7.81 o 
   0   7  15       91.50       98.07     13.53 o 
   1   7  15       28.01       40.73     10.27 o 
   2   7  15      432.99      462.73     29.76 o 
   3   7  15        4.92       -9.49     23.98 o 
   4   7  15       28.88       42.47     16.17 o 
   5   7  15        9.88       13.38     15.62 o 
   6   7  15       68.83       55.06     26.64 o 
 -11   8  15       32.40       33.75     14.94 o 
 -10   8  15       86.21       80.63     16.61 o 
  -9   8  15      118.78      125.94     18.27 o 
  -8   8  15       29.11       22.67     14.70 o 
  -7   8  15      116.50      130.96     13.64 o 
  -6   8  15       44.95       30.71      9.86 o 
  -5   8  15        0.08       -3.47      7.24 o 
  -4   8  15       91.41      123.00     11.79 o 
  -3   8  15       41.52       48.98     12.00 o 
  -2   8  15        5.56       -0.98      6.78 o 
  -1   8  15      269.85      283.65     14.73 o 
   0   8  15        8.26       13.01     12.98 o 
   1   8  15      184.12      187.64     14.49 o 
   2   8  15        4.32        5.07     15.72 o 
   3   8  15      267.38      280.34     59.09 o 
   4   8  15       40.75       57.51     17.87 o 
   5   8  15       11.65        7.62     15.63 o 
 -11   9  15        6.38       18.15     23.81 o 
 -10   9  15       47.40       33.93     27.61 o 
  -9   9  15        8.69       19.63     12.31 o 
  -8   9  15        1.05        2.25     11.44 o 
  -7   9  15      114.72      118.77     14.68 o 
  -6   9  15       67.76       87.89     13.14 o 
  -5   9  15      121.08      165.97     13.82 o 
  -4   9  15        2.97       15.30      7.98 o 
  -3   9  15       22.92       32.70      8.25 o 
  -2   9  15        1.65       -2.86      6.43 o 
  -1   9  15        4.83        4.88      8.95 o 
   0   9  15       13.72       18.05      8.99 o 
   1   9  15       16.12       44.21     18.41 o 
   2   9  15        2.83      -15.30     27.89 o 
   3   9  15       70.25       34.92     18.93 o 
   4   9  15        3.84      -15.50     15.79 o 
  -9  10  15        8.34        0.09     12.15 o 
  -8  10  15       44.40       85.65     26.76 o 
  -7  10  15        1.37       -1.56     10.18 o 
  -6  10  15       72.99       99.58     13.56 o 
  -5  10  15       81.08      126.05     13.55 o 
  -4  10  15       48.30       66.71     10.84 o 
  -3  10  15       80.87      104.97     10.34 o 
  -2  10  15       99.06      119.84     13.97 o 
  -1  10  15       26.88       32.22     10.98 o 
   0  10  15        5.05       -5.41     14.89 o 
   1  10  15        1.61        1.65     16.03 o 
   2  10  15       95.83      109.92     32.08 o 
   3  10  15        2.03        8.54     15.88 o 
  -8  11  15        3.03        2.29     15.76 o 
  -7  11  15        0.04       14.86     17.45 o 
  -6  11  15        0.62       -3.82      9.71 o 
  -5  11  15        1.87       -1.52      8.83 o 
  -4  11  15       76.06       87.88     11.36 o 
  -3  11  15       70.28       69.02      9.45 o 
  -2  11  15       11.45        0.55      9.33 o 
  -1  11  15       50.98       64.37     19.44 o 
   0  11  15       48.52       67.12     21.01 o 
   1  11  15        0.46       10.24     22.87 o 
   2  11  15       68.75      101.29     35.08 o 
  -6  12  15        6.34       19.14     14.75 o 
  -5  12  15       15.73       17.91     15.84 o 
  -4  12  15        1.68        5.06      9.23 o 
  -3  12  15        0.08       -9.60      9.60 o 
  -2  12  15        1.06        1.70      9.29 o 
   0  12  15       16.24       23.81     25.70 o 
 -12   0  16      407.38      553.45     61.78 o 
 -10   0  16      135.63      200.32     53.31 o 
  -8   0  16        5.60       15.34     14.53 o 
  -6   0  16      242.39      198.94     29.97 o 
  -4   0  16      302.66      295.43     32.72 o 
  -2   0  16      316.53      330.44     25.94 o 
   0   0  16       51.60       55.89     13.99 o 
   2   0  16       13.75       24.95     37.27 o 
   4   0  16       20.40       24.72     12.16 o 
   6   0  16        0.33       -5.09      9.02 o 
 -13   1  16       21.19       41.24     20.09 o 
 -12   1  16        0.10        1.22     10.73 o 
 -11   1  16       20.12       28.03     11.18 o 
 -10   1  16        2.74        4.09     10.83 o 
  -9   1  16        2.19       -2.53      9.96 o 
  -8   1  16        4.21       -8.24      8.24 o 
  -7   1  16       68.40       57.54     18.43 o 
  -6   1  16       24.26       27.80     10.09 o 
  -5   1  16        2.79        3.34      8.40 o 
  -4   1  16       60.09       51.08     10.89 o 
  -3   1  16       65.53       52.14     10.69 o 
  -2   1  16        6.72        2.42      7.64 o 
  -1   1  16       59.79       50.54     14.00 o 
   0   1  16       37.14       38.54      9.50 o 
   1   1  16       69.18       94.75     11.57 o 
   2   1  16       72.10       68.55     11.68 o 
   3   1  16      105.05      108.88     11.21 o 
   4   1  16        2.54        8.44      8.83 o 
   5   1  16        3.41       10.41      6.96 o 
   6   1  16       72.82       64.25     17.68 o 
 -13   2  16       33.70       54.33     20.32 o 
 -12   2  16       17.69       15.24     12.19 o 
 -11   2  16        0.03        0.86      9.21 o 
 -10   2  16       43.83       42.61     15.65 o 
  -9   2  16       23.84       43.55     10.99 o 
  -8   2  16      111.54      125.09     15.38 o 
  -7   2  16        8.20       -8.25      8.25 o 
  -6   2  16        0.03       -7.30      7.81 o 
  -5   2  16      192.93      204.61     16.72 o 
  -4   2  16        1.40       -7.91      7.91 o 
  -3   2  16       91.00      102.24     12.94 o 
  -2   2  16       11.77       -7.47      7.86 o 
  -1   2  16       48.11       76.56     11.13 o 
   0   2  16       68.46       81.56     10.98 o 
   1   2  16        4.01       -5.20      6.85 o 
   2   2  16       95.63      119.55     11.39 o 
   3   2  16       26.50       26.81      8.09 o 
   4   2  16       53.97       49.12     10.92 o 
   5   2  16      107.44       99.15     12.99 o 
   6   2  16        7.06       39.53     10.55 o 
 -12   3  16       15.79       12.55     11.94 o 
 -11   3  16        3.23       -4.74      9.98 o 
 -10   3  16        0.12       -4.34      8.90 o 
  -9   3  16       10.42        9.25      8.95 o 
  -8   3  16        0.31       -5.67      8.33 o 
  -7   3  16        9.21        8.27      8.58 o 
  -6   3  16      257.55      290.64     19.32 o 
  -5   3  16       13.20       14.51     13.09 o 
  -4   3  16       14.42       10.17      9.72 o 
  -3   3  16        4.01       -0.84      8.38 o 
  -2   3  16      335.88      338.66     18.72 o 
  -1   3  16       10.36        7.27      9.68 o 
   0   3  16       31.67       16.05      8.28 o 
   1   3  16        0.02       -2.57      6.89 o 
   2   3  16       81.93      106.62     10.75 o 
   3   3  16       24.14       37.71      7.59 o 
   4   3  16        0.43        2.61      8.85 o 
   5   3  16       11.09       22.48      9.62 o 
   6   3  16      121.73      116.11     13.91 o 
 -12   4  16        2.98       10.47     12.56 o 
 -11   4  16        3.71       -7.42     10.45 o 
 -10   4  16       53.39       43.35     11.30 o 
  -9   4  16        0.33        2.59      8.99 o 
  -8   4  16        0.06       -8.29     10.91 o 
  -7   4  16       44.29       35.06     10.12 o 
  -6   4  16       26.06       20.37      8.92 o 
  -5   4  16       77.72       77.62     12.37 o 
  -4   4  16       58.85       46.44     10.76 o 
  -3   4  16       66.02      109.36     12.75 o 
  -2   4  16        2.47       -4.76      7.53 o 
  -1   4  16      151.57      154.94     13.28 o 
   0   4  16       27.82       13.80      7.68 o 
   1   4  16       39.03       39.95      8.36 o 
   2   4  16        1.35        2.13      6.56 o 
   3   4  16        2.01       -5.23      8.90 o 
   4   4  16       24.29        3.77      8.91 o 
   5   4  16       89.22      109.01     17.75 o 
   6   4  16        0.30       22.20     21.53 o 
 -12   5  16        1.65        6.18     17.83 o 
 -11   5  16        1.30       -1.10     10.41 o 
 -10   5  16       38.64       27.75     12.87 o 
  -9   5  16       35.81       25.30     10.28 o 
  -8   5  16        1.03        9.73      9.32 o 
  -7   5  16        0.01        3.84      8.26 o 
  -6   5  16       58.39       53.39     10.88 o 
  -5   5  16        1.69       -1.85      8.52 o 
  -4   5  16      100.03      105.59     13.20 o 
  -3   5  16      188.19      190.87     15.47 o 
  -2   5  16       58.19       40.41      9.40 o 
  -1   5  16        7.43        9.91     11.12 o 
   0   5  16        0.02       -2.54      6.71 o 
   1   5  16      111.44      127.11     11.28 o 
   2   5  16       43.67       57.92     12.16 o 
   3   5  16      185.55      207.67     15.97 o 
   4   5  16        0.83       -7.21      7.47 o 
   5   5  16        2.59       19.32     14.93 o 
 -11   6  16      123.74      155.20     21.49 o 
 -10   6  16       26.11       34.75     12.12 o 
  -9   6  16       36.59       22.83     12.38 o 
  -8   6  16        2.37        6.45      9.35 o 
  -7   6  16      114.20      106.93     14.81 o 
  -6   6  16       96.37       95.56     15.23 o 
  -5   6  16        7.65       -0.88      7.94 o 
  -4   6  16       54.19       46.95     10.82 o 
  -3   6  16       13.00       10.07      8.75 o 
  -2   6  16       84.20      108.99     12.12 o 
  -1   6  16       90.06       86.96     10.53 o 
   0   6  16       54.87       60.40     14.80 o 
   1   6  16       51.40       77.62     12.93 o 
   2   6  16        5.76        9.43      9.92 o 
   3   6  16       19.80       11.84      7.41 o 
   4   6  16       52.45       60.59     18.19 o 
   5   6  16       72.22       50.90     26.86 o 
 -11   7  16        0.22       23.14     17.82 o 
 -10   7  16       29.45       22.60     14.31 o 
  -9   7  16       23.52       33.40     12.27 o 
  -8   7  16       25.38       44.60     12.48 o 
  -7   7  16       41.41       24.79      9.76 o 
  -6   7  16       17.07        7.92      8.76 o 
  -5   7  16        0.99       -7.85      7.85 o 
  -4   7  16        1.36        4.98      8.05 o 
  -3   7  16        1.73       -1.15      7.82 o 
  -2   7  16       10.53        7.01      8.41 o 
  -1   7  16       94.03      113.33     10.67 o 
   0   7  16      115.78      105.89     14.30 o 
   1   7  16        7.40        7.06     10.11 o 
   2   7  16        4.75       -5.35     13.44 o 
   3   7  16        5.95      -13.67     15.15 o 
   4   7  16       17.65       -3.39     24.67 o 
 -10   8  16        1.10      -12.32     29.50 o 
  -9   8  16       16.45       15.80     20.53 o 
  -8   8  16      193.65      229.41     22.12 o 
  -7   8  16        1.01       -9.11      9.11 o 
  -6   8  16        2.00        4.79      8.50 o 
  -5   8  16        2.18        3.33      7.96 o 
  -4   8  16      115.26      107.52     11.94 o 
  -3   8  16       17.89       24.41      8.80 o 
  -2   8  16      113.75      132.57     11.90 o 
  -1   8  16        0.15        2.21      9.39 o 
   0   8  16       28.59       28.42     10.38 o 
   1   8  16       15.44        7.66     12.05 o 
   2   8  16       23.63       37.27     20.37 o 
   3   8  16        0.65      -14.12     14.12 o 
  -9   9  16        0.01      -14.40     23.09 o 
  -8   9  16       25.21       20.15     13.67 o 
  -7   9  16       38.79       44.18     12.75 o 
  -6   9  16        7.62       13.36     15.02 o 
  -5   9  16       57.21       61.66     10.86 o 
  -4   9  16        4.91        3.33      7.45 o 
  -3   9  16       13.19       10.54      8.42 o 
  -2   9  16      120.71      149.46     11.11 o 
  -1   9  16        0.00        0.68      9.86 o 
   0   9  16        7.19       15.27      9.60 o 
   1   9  16        0.63        5.37     16.02 o 
   2   9  16       19.63       34.13     28.08 o 
  -7  10  16        0.01       12.08     16.13 o 
  -6  10  16        7.73       -2.38      9.55 o 
  -5  10  16        2.74       13.22      9.32 o 
  -4  10  16        0.03        2.48     15.50 o 
  -3  10  16       32.84       32.68     11.74 o 
  -2  10  16       82.69       84.98     14.93 o 
  -1  10  16       31.99       22.83     10.85 o 
   0  10  16        4.30       15.32     17.33 o 
  -4  11  16       18.55       12.71     13.66 o 
  -3  11  16        0.47      -13.38     13.38 o 
 -11   0  17        9.18        3.62     19.90 o 
  -9   0  17      156.39      204.36     27.30 o 
  -7   0  17      299.00      316.99     29.91 o 
  -5   0  17        0.65       -4.18     14.40 o 
  -3   0  17        2.17      -11.43     11.43 o 
  -1   0  17        8.07       16.75     12.80 o 
   1   0  17       19.79       21.37     19.48 o 
   3   0  17      236.52      283.85     38.11 o 
 -11   1  17       20.95       54.54     13.84 o 
 -10   1  17       21.56       22.37     13.29 o 
  -9   1  17       12.17        3.81     10.10 o 
  -8   1  17       62.58       73.26     13.21 o 
  -7   1  17      139.32      125.14     16.12 o 
  -6   1  17       26.74       32.32     11.12 o 
  -5   1  17      151.73      200.67     17.15 o 
  -4   1  17        3.58        6.14      9.20 o 
  -3   1  17        0.31       -7.10      7.10 o 
  -2   1  17       20.47        9.34      8.93 o 
  -1   1  17       50.43       47.09     10.65 o 
   0   1  17      151.41      169.49     14.65 o 
   1   1  17        1.70       21.34      9.02 o 
   2   1  17       72.60       83.57     11.08 o 
   3   1  17        0.66       -2.02      7.79 o 
   4   1  17       21.85       31.87      8.65 o 
 -11   2  17        8.50        0.84     12.04 o 
 -10   2  17        1.90      -10.31     10.31 o 
  -9   2  17       15.85        7.75     14.42 o 
  -8   2  17       48.51       59.81     13.14 o 
  -7   2  17       11.71       16.46     10.41 o 
  -6   2  17        0.01        9.61      9.63 o 
  -5   2  17      193.91      192.30     19.64 o 
  -4   2  17      143.42      155.59     15.58 o 
  -3   2  17       31.80       21.70     14.81 o 
  -2   2  17      159.78      156.81     15.13 o 
  -1   2  17        0.01       -1.24      8.02 o 
   0   2  17      106.93      113.70     12.63 o 
   1   2  17        0.18       -1.18      8.67 o 
   2   2  17       19.58        4.19      8.11 o 
   3   2  17       13.98       16.89      7.87 o 
   4   2  17       18.47       37.75     10.25 o 
 -11   3  17       35.92       54.49     28.17 o 
 -10   3  17        2.39       -8.64     11.31 o 
  -9   3  17      104.02      128.61     16.46 o 
  -8   3  17       12.74        4.60      9.81 o 
  -7   3  17        0.16       -3.19      9.47 o 
  -6   3  17       31.89       12.02     10.11 o 
  -5   3  17        2.54       -5.64      9.02 o 
  -4   3  17       21.07        2.30      9.28 o 
  -3   3  17      105.65      111.95     23.09 o 
  -2   3  17       27.59       24.99     10.02 o 
  -1   3  17       12.68        9.12      8.31 o 
   0   3  17       49.67       42.99      9.92 o 
   1   3  17       14.30       21.03      8.85 o 
   2   3  17        9.15        1.45      7.44 o 
   3   3  17       14.22       29.99      7.06 o 
   4   3  17        0.24        3.55      9.62 o 
 -11   4  17       15.83       30.85     18.09 o 
 -10   4  17       12.87       10.77     10.70 o 
  -9   4  17       81.88       66.34     14.12 o 
  -8   4  17        7.83       -1.51      9.97 o 
  -7   4  17        0.32       -8.51      8.51 o 
  -6   4  17       16.31       16.15     10.55 o 
  -5   4  17      156.66      140.54     15.37 o 
  -4   4  17       39.92       31.38     10.90 o 
  -3   4  17       12.19        2.95      9.15 o 
  -2   4  17      117.17      116.06     13.35 o 
  -1   4  17       89.72       85.85     11.51 o 
   0   4  17       37.59       34.56     11.06 o 
   1   4  17        0.70        3.12      8.33 o 
   2   4  17        6.51        6.98      6.34 o 
   3   4  17       12.87        5.30     10.12 o 
   4   4  17        3.87       19.32     12.08 o 
 -10   5  17       25.47       23.53     11.90 o 
  -9   5  17       25.75       14.74     10.70 o 
  -8   5  17        5.17       -3.79     10.49 o 
  -7   5  17        9.77       12.07     10.15 o 
  -6   5  17       31.46       24.92     10.46 o 
  -5   5  17       25.14       17.32     10.25 o 
  -4   5  17        6.67        1.01      8.48 o 
  -3   5  17        3.41        0.51      9.20 o 
  -2   5  17       51.76       66.59     20.36 o 
  -1   5  17       44.78       38.84     12.97 o 
   0   5  17      143.85      147.77     13.33 o 
   1   5  17       59.58       50.33      7.90 o 
   2   5  17        8.46       13.47     14.08 o 
   3   5  17        1.01        5.20      9.13 o 
  -9   6  17        0.16       -1.73     11.01 o 
  -8   6  17        2.73       -0.19     10.01 o 
  -7   6  17      214.03      232.53     19.49 o 
  -6   6  17        3.71       -1.25     10.03 o 
  -5   6  17       45.08       68.13     14.73 o 
  -4   6  17        0.00        4.50      9.15 o 
  -3   6  17       19.54       15.68      9.45 o 
  -2   6  17       32.69       23.26      9.09 o 
  -1   6  17       38.59        5.22      7.88 o 
   0   6  17       14.66       18.63      9.67 o 
   1   6  17       13.97       17.98     11.37 o 
   2   6  17       38.52       27.11     10.32 o 
  -9   7  17        2.97      -16.34     16.34 o 
  -8   7  17       35.71       43.10     12.84 o 
  -7   7  17      174.50      246.60     19.38 o 
  -6   7  17       13.04        7.08      9.97 o 
  -5   7  17       62.63       42.35     11.41 o 
  -4   7  17       15.50       13.27      9.86 o 
  -3   7  17        2.52       -3.61      7.57 o 
  -2   7  17        2.25        0.85      8.76 o 
  -1   7  17        7.25        1.49      6.87 o 
   0   7  17        1.36        2.34     11.63 o 
   1   7  17        5.61        0.39     11.01 o 
   2   7  17      125.80      159.74     37.91 o 
  -7   8  17        2.37       27.39     16.89 o 
  -6   8  17        2.08       12.21     10.63 o 
  -5   8  17       34.22       27.74     10.81 o 
  -4   8  17       10.19        3.49      8.83 o 
  -3   8  17        1.06       -1.29      8.48 o 
  -2   8  17       17.51       24.13      8.43 o 
  -1   8  17       11.74       11.33     13.68 o 
   0   8  17        4.97        7.08     26.28 o 
  -5   9  17        7.81       -1.85     31.16 o 
  -4   9  17       45.70       45.94     17.06 o 
  -3   9  17       54.04       56.34     16.85 o 
  -2   9  17        2.11        7.14     12.94 o 
 -10   0  18        0.25       -8.21     24.09 o 
  -8   0  18       23.24       24.55     16.55 o 
  -6   0  18      270.64      351.77     32.19 o 
  -4   0  18      434.28      485.68     34.63 o 
  -2   0  18      190.98      202.25     24.54 o 
   0   0  18       17.96       32.34     14.80 o 
   2   0  18        9.27        0.67     12.62 o 
  -9   1  18       14.28       43.11     13.15 o 
  -8   1  18      106.24      139.24     17.04 o 
  -7   1  18       73.09       57.17     13.20 o 
  -6   1  18      164.01      186.96     18.28 o 
  -5   1  18       78.57      100.06     14.61 o 
  -4   1  18        0.23       -4.16      8.72 o 
  -3   1  18       61.89       75.05     12.93 o 
  -2   1  18        0.09        7.93      9.67 o 
  -1   1  18        0.16       -8.81      8.81 o 
   0   1  18       79.71       99.38     13.16 o 
   1   1  18        0.83       25.28      9.89 o 
   2   1  18        0.00        6.85     14.27 o 
  -9   2  18       64.33       83.68     15.37 o 
  -8   2  18       38.17       28.09     12.56 o 
  -7   2  18       99.37      131.38     16.51 o 
  -6   2  18        8.35        7.29     10.46 o 
  -5   2  18        1.47        0.33     11.18 o 
  -4   2  18        0.05       -8.62      8.62 o 
  -3   2  18       73.21       72.16     12.58 o 
  -2   2  18        2.83        3.36      9.73 o 
  -1   2  18        5.78        7.14      9.23 o 
   0   2  18        0.19        0.76      9.24 o 
   1   2  18      196.69      221.05     20.32 o 
   2   2  18       13.31        1.42     13.21 o 
  -9   3  18       22.35       22.36     19.52 o 
  -8   3  18        5.67      -10.38     10.38 o 
  -7   3  18        6.06       -9.95      9.95 o 
  -6   3  18       15.13       29.07     11.80 o 
  -5   3  18        0.54        8.64     10.46 o 
  -4   3  18       76.41       96.48     14.25 o 
  -3   3  18        1.17      -13.62     13.62 o 
  -2   3  18      128.34      139.48     15.06 o 
  -1   3  18       15.37        7.31     11.95 o 
   0   3  18       25.27       15.13      9.26 o 
   1   3  18        3.41       10.58      8.45 o 
  -8   4  18        3.98      -10.49     10.49 o 
  -7   4  18        1.61      -11.58     11.58 o 
  -6   4  18        2.86      -11.24     11.24 o 
  -5   4  18       24.40       10.37     12.62 o 
  -4   4  18        0.44        4.81     12.49 o 
  -3   4  18        0.50        3.20      9.01 o 
  -2   4  18        1.26        3.23      9.11 o 
  -1   4  18       82.47       84.54     12.04 o 
   0   4  18       14.47        1.77      8.25 o 
   1   4  18       52.39       72.42     18.36 o 
  -8   5  18        2.91        5.89     18.72 o 
  -7   5  18       25.86       14.88     11.39 o 
  -6   5  18       15.92       19.03     11.47 o 
  -5   5  18        0.11       -9.37      9.37 o 
  -4   5  18       23.49       11.82     10.51 o 
  -3   5  18        0.00        1.38      9.26 o 
  -2   5  18       46.75       56.51     11.23 o 
  -1   5  18        3.77       -8.27      8.27 o 
   0   5  18       68.63      114.12     23.20 o 
  -6   6  18       73.82       66.53     20.70 o 
  -5   6  18       12.31       13.99     10.56 o 
  -4   6  18       71.47       67.57     12.91 o 
  -3   6  18       62.63       75.60     12.78 o 
  -2   6  18        1.61        2.91     15.37 o 
  -1   6  18       29.48       36.36     16.22 o 
  -5   0  19        6.10      -22.31     22.31 o 
  -3   0  19        0.06       -8.44     21.48 o 
  -6   1  19        3.54      -10.07     16.86 o 
  -5   1  19        5.50       -1.71     17.10 o 
  -4   1  19       22.56       18.21     17.71 o 
  -3   1  19        2.88      -10.75     15.84 o 
  -2   1  19       45.65       38.29     18.84 o 
  -5   2  19       90.08       90.20     23.61 o 
  -4   2  19        0.89      -15.68     15.68 o 
  -3   2  19       21.11        9.69     15.92 o 
                                                 
